# Supplementary material for: An Epistatic Network Describes oppA and glgB as Relevant Genes for Mycobacterium tuberculosis
Source: Front Mol Biosci. 2022 May 31;9:856212. doi: 10.3389/fmolb.2022.856212 (PMC9194097; doi:10.3389/fmolb.2022.856212)
Supplement: Supplementary file 1 [file DataSheet7.XLSX]

## Sheet: glgB
Supplementary Data S7. Positions of polymorphic loci of genes interacting with the three positions of polymorphic loci of glgB (837764, 839047, and 839053). Gene ENTREZ id and gene name for each position is included. The border color corresponds to the sections in Figure 6.
	Polymorphic loci of genes interacting with glgB
Positions of polymorphic loci of glgB	Position in the pan-genome-wide alignment	Gene ENTREZ id	Gene name
837764 and 839047	38565	885652	adhA
837764 and 839047	150559	885539	bacA
837764 and 839047	206094	887857	caeA
837764 and 839047	225623	886253	carB
837764 and 839047	271211	885693	cmr
837764 and 839047	438511	887069	deaD
837764 and 839047	508702	885946	dnaK
837764 and 839047	514897	887092	dnaN
837764 and 839047	564354	885347	eccB5
837764 and 839047	635126	886112	embC
837764 and 839047	679588	886218	esxD
837764 and 839047	768520	888839	fprA
837764 and 839047	886771	886195	gltB
837764 and 839047	5310073	887241	hsaA
837764 and 839047	5368140	886510	iniA
837764 and 839047	5753956	885404	moeA1
837764 and 839047	5760781	885038	mprA
837764 and 839047	5764693	887528	mptA
837764 and 839047	5845048	886281	nadC
837764 and 839047	5919379	887530	nuoI
837764 and 839047	5936231	886985	oppA
837764 and 839047	6226849	888210	ppsE
837764 and 839047	6241149	887256	proC
837764 and 839047	6258094	887070	pstP
837764 and 839047	6272731	888929	purB
837764 and 839047	6300888	885048	pyrG
837764 and 839047	6547958	885426	sucD
837764 and 839047	6572345	886094	tcrY
837764 and 839047	6747941	886009	zur
839047	818177	885720	gcvH
839053	73177	886916	alkA
839053	87200	887715	ansP1
839053	551063	886613	eccA3
839053	672507	886206	espI
839053	749976	886418	fgd1
839053	809245	887936	galK
839053	5311742	887525	hsaB
839053	5340777	885309	idi
839053	5398874	885638	katG
839053	5496665	888677	lipY
839053	5507510	887659	lpdA
839053	5549205	885428	lysX
839053	5571002	886001	mazF3
839053	5661627	887609	mgtA
839053	5692011	887248	mmpL2
839053	5698943	886752	mmpL3
839053	5698944	886752	mmpL3
839053	5711087	888219	mmpL5
839053	5715652	886145	mmpL8
839053	5762846	885062	mprB
839053	5943739	888404	otsA
839053	5972553	887949	pbpB
839053	6009374	885105	pheS
839053	6230995	887538	prcA
839053	6263246	886401	pta
839053	6564142	887143	tatB
839053	6630612	885955	trpG
