# Supplementary material for: An Epistatic Network Describes oppA and glgB as Relevant Genes for Mycobacterium tuberculosis
Source: Front Mol Biosci. 2022 May 31;9:856212. doi: 10.3389/fmolb.2022.856212 (PMC9194097; doi:10.3389/fmolb.2022.856212)
Supplement: Supplementary file 2 [file DataSheet4.XLSX]

## Sheet: S4_outliers_DAVID_enrichment
Supplementary Data S4. DAVID functional enrichment analysis of the genes in the final table of outliler interactions
Description:
Category: GO category, BP=Biological process, CC=Cellular component, MF=Molecular function
Term: Enriched GO term (GO:id~term)
Count: Number of enriched genes with the GO term
%: Percentage of enriched genes with the GO term
Pvalue: Modified Fisher Exact p-value for the enrichement with the GO term
Genes: gene ENTREZ id of enriched genes with the GO term
List Total: Number of genes from our list associated with GO term
Pop Hits: Number of genes from population (genes of the organism) associated with GO term
Pop Total: Number of genes from population (genes of the organism)
Fold Enrichment: (Count/List Total) / (Pop Hits / Pop Total)
Bonferroni, Benjamini, and FDR: Adjusted p-values
Category	Term	Count	%	Pvalue	Genes	List Total	Pop Hits	Pop Total	Fold Enrichment	Bonferroni	Benjamini	FDR
GOTERM_BP_DIRECT	GO:0009405~pathogenesis	10	14.0845	0.0134709	885254, 886321, 887609, 885428, 885062, 885038, 887659, 887857, 887538, 886206	67	131	2228	2.53845	0.826149	1	100
GOTERM_BP_DIRECT	GO:0071555~cell wall organization	5	7.04225	0.0364454	886145, 886112, 886752, 888036, 887065	67	43	2228	3.86671	0.991682	1	100
GOTERM_CC_DIRECT	GO:0005618~cell wall	27	38.0282	0.00878815	885254, 886145, 887530, 886281, 887070, 887092, 886916, 888839, 886418, 885428, 885946, 885347, 886413, 885426, 886613, 887248, 887666, 887069, 886510, 886752, 888210, 885638, 887999, 886645, 885038, 887538, 888404	62	685	2455	1.56075	0.190912	0.210916	21.0916
GOTERM_CC_DIRECT	GO:0005886~plasma membrane	45	63.3803	0.024468	885254, 886145, 886321, 887256, 887530, 886281, 887172, 886916, 886418, 885428, 887949, 885946, 885347, 885105, 886413, 885404, 885426, 886613, 887248, 886893, 886112, 887666, 885048, 886510, 888652, 888036, 887241, 887065, 888210, 886253, 886094, 885062, 886195, 885955, 885638, 885539, 887999, 886645, 886985, 885038, 887857, 887538, 888404, 886009, 886206	62	1455	2455	1.22464	0.448182	0.242456	24.2456
GOTERM_CC_DIRECT	GO:0005829~cytosol	20	28.169	0.0349107	886145, 886112, 887666, 887069, 887530, 886094, 886195, 885428, 886418, 885955, 885638, 885946, 888934, 887999, 888219, 887857, 885404, 888404, 885426, 886613	62	509	2455	1.55587	0.573794	0.242456	24.2456
GOTERM_CC_DIRECT	GO:0005887~integral component of plasma membrane	9	12.6761	0.0404094	885254, 886752, 887143, 887715, 885539, 887070, 888219, 886645, 886985	62	159	2455	2.24133	0.62841	0.242456	24.2456
GOTERM_MF_DIRECT	GO:0005524~ATP binding	18	25.3521	0.00173611	885266, 885254, 887666, 887069, 885048, 886253, 886094, 885062, 885956, 885428, 887936, 885539, 885946, 887999, 885105, 885426, 886206, 886613	61	330	2439	2.18092	0.18962	0.21007	21.007
GOTERM_MF_DIRECT	GO:0004721~phosphoprotein phosphatase activity	2	2.8169	0.0486052	885062, 887070	61	2	2439	39.9836	0.997592	1	100
