# Supplementary material for: An Epistatic Network Describes oppA and glgB as Relevant Genes for Mycobacterium tuberculosis
Source: Front Mol Biosci. 2022 May 31;9:856212. doi: 10.3389/fmolb.2022.856212 (PMC9194097; doi:10.3389/fmolb.2022.856212)
Supplement: Supplementary file 3 [file DataSheet6.XLSX]

## Sheet: oppA
Supplementary Data S6. Enriched GO terms using DAVID for genes interacting with oppA.
ATP binding: GO:0005524~ATP binding
Cell wall organization: GO:0071555~cell wall organization
Cell wall: GO:0005618~cell wall
Cytosol: GO:0005829~Cytosol
Integral component plasma membr.: GO:0005887~integral component of plasma membrane
Pathogenesis: GO:0009405~pathogenesis
Phosphoprotein phosphatase activ. phosphatase activ.: GO:0004721~Phosphoprotein phosphatase activ. phosphatase activity
Plasma membrane: GO:0005886~plasma membrane
Gene	Product	Biological processes		Cellular components				Molecular functions
adhA	alcohol dehydrogenase A
bacA	vitamin B12 transport ATP-binding protein BacA				Plasma membrane		Integral component plasma membr.	ATP binding
caeA	carboxylesterase A	Pathogenesis			Plasma membrane	Cytosol
carB	carbamoyl-phosphate synthase large subunit				Plasma membrane			ATP binding
cmr	HTH-type transcriptional regulator Cmr
cobM	precorrin-4 C(11)-methyltransferase
ctpV	copper-exporting ATPase	Pathogenesis		Cell wall	Plasma membrane		Integral component plasma membr.	ATP binding
deaD	ATP-dependent RNA helicase DeaD			Cell wall		Cytosol		ATP binding
dnaK	chaperone protein DnaK			Cell wall	Plasma membrane	Cytosol		ATP binding
dnaN	DNA polymerase III subunit beta			Cell wall
eccB3	ESX-3 secretion system protein EccB3			Cell wall	Plasma membrane		Integral component plasma membr.
eccB5	ESX-5 type VII secretion system protein EccB5			Cell wall	Plasma membrane
embC	arabinosyltransferase C		Cell wall organization		Plasma membrane	Cytosol
esxD	ESAT-6 like protein EsxD
fprA	NADPH-ferredoxin reductase FprA			Cell wall
gcvH	glycine cleavage system protein H
glgB	alpha-1,4-glucan branching enzym GlgB				Plasma membrane
gltB	glutamate synthase large subunit				Plasma membrane	Cytosol
hemE	uroporphyrinogen decarboxylase					Cytosol
hsaA	flavin-dependent monooxygenase oxygenase subunit HsaA				Plasma membrane
iniA	isoniazid inductible protein IniA			Cell wall	Plasma membrane
moeA1	molybdopterin molybdenumtransferase 1				Plasma membrane	Cytosol
mprA	two-component response regulator MrpA	Pathogenesis		Cell wall	Plasma membrane
mptA	alpha(1->6)-mannopyranosyltransferase A
murG	UDP-N-acetylglucosamine--N-acetylmuramyl-(pentapeptide) pyrophosphoryl-undecaprenol-N-acetylglucosamine transferase		Cell wall organization		Plasma membrane
nadC	nicotinate-nucleotide pyrophosphatase			Cell wall	Plasma membrane
nrdZ	vitamin B12-dependent ribonucleoside-diphosphate reductase			Cell wall	Plasma membrane	Cytosol		ATP binding
ppdK	pyruvate phosphate dikinase PpdK							ATP binding
ppsD	phthiocerol synthesis polyketide synthase type I PpsD				Plasma membrane
ppsE	phthiocerol synthesis polyketide synthase type I PpsE			Cell wall	Plasma membrane
proC	pyrroline-5-carboxylate reductase				Plasma membrane
pstP	phosphoserine/threonine phosphatase PstP			Cell wall			Integral component plasma membr.		Phosphoprotein phosphatase activ.
purB	adenylosuccinate lyase PurB
pyrG	CTP synthase				Plasma membrane			ATP binding
sucD	succinyl-CoA ligase subunit alpha			Cell wall	Plasma membrane	Cytosol		ATP binding
tcrY	two component sensor kinase TcrY				Plasma membrane	Cytosol		ATP binding
zur	zinc uptake regulation protein				Plasma membrane
