# Supplementary material for: An Epistatic Network Describes oppA and glgB as Relevant Genes for Mycobacterium tuberculosis
Source: Front Mol Biosci. 2022 May 31;9:856212. doi: 10.3389/fmolb.2022.856212 (PMC9194097; doi:10.3389/fmolb.2022.856212)
Supplement: Supplementary file 4 [file DataSheet3.XLSX]

## Sheet: S3_final_outliers_interactions
Supplementary Data S3. The final table of outlier interactions
Description:
Position_1, Position_2: The two positions of the two interacting polymorphic loci in the pan-genome-wide alignment
Gene_1_ENTREZid, Gene_2_ENTREZid: The gene ENTREZ id for each position
Gene_1_name, Gene_2_name: The gene name for each position
Distance: The distance between the two positions (bp)
Type_of_interaction: The type of interaction (direct=1, indirect=0)
MI_score: The MI score of the interaction
Extreme_outlier: If the interaction outlier is an extreme outlier (yes=1, no=0)
Position_1	Gene_1_ENTREZid	Gene_1_name	Position_2	Gene_2_ENTREZid	Gene_2_name	Distance	Type_of_interaction	MI_score	Extreme_outlier
551063	886613	eccA3	749976	886418	fgd1	198913	1	0.502032	0
551063	886613	eccA3	809245	887936	galK	258182	1	0.502032	0
87200	887715	ansP1	5311742	887525	hsaB	1527051	1	0.502032	0
551063	886613	eccA3	5311742	887525	hsaB	1990914	1	0.502032	0
839053	886893	glgB	5311742	887525	hsaB	2278904	1	0.502032	0
551063	886613	eccA3	5340777	885309	idi	1961879	1	0.502032	0
809245	887936	galK	5340777	885309	idi	2220061	1	0.502032	0
87200	887715	ansP1	5398874	885638	katG	1439919	1	0.502032	0
749976	886418	fgd1	5398874	885638	katG	2102695	1	0.502032	0
87200	887715	ansP1	5496665	888677	lipY	1342128	1	0.502032	0
551063	886613	eccA3	5496665	888677	lipY	1805991	1	0.502032	0
87200	887715	ansP1	5507510	887659	lpdA	1331283	1	0.502032	0
73177	886916	alkA	5549205	885428	lysX	1275565	1	0.502032	0
5507510	887659	lpdA	5549205	885428	lysX	41695	1	0.502032	0
87200	887715	ansP1	5571002	886001	mazF3	1267791	1	0.502032	0
749976	886418	fgd1	5571002	886001	mazF3	1930567	1	0.502032	0
809245	887936	galK	5571002	886001	mazF3	1989836	1	0.502032	0
5340777	885309	idi	5571002	886001	mazF3	230225	1	0.502032	0
551063	886613	eccA3	5661627	887609	mgtA	1641029	1	0.502032	0
809245	887936	galK	5661627	887609	mgtA	1899211	1	0.502032	0
5507510	887659	lpdA	5661627	887609	mgtA	154117	1	0.502032	0
5549205	885428	lysX	5661627	887609	mgtA	112422	1	0.502032	0
551063	886613	eccA3	5943739	888404	otsA	1358917	1	0.502032	0
749976	886418	fgd1	5943739	888404	otsA	1557830	1	0.502032	0
5507510	887659	lpdA	5943739	888404	otsA	436229	1	0.502032	0
5549205	885428	lysX	5943739	888404	otsA	394534	1	0.502032	0
87200	887715	ansP1	5972553	887949	pbpB	866240	1	0.502032	0
5340777	885309	idi	5972553	887949	pbpB	631776	1	0.502032	0
5507510	887659	lpdA	5972553	887949	pbpB	465043	1	0.502032	0
73177	886916	alkA	6009374	885105	pheS	815396	1	0.502032	0
87200	887715	ansP1	6009374	885105	pheS	829419	1	0.502032	0
551063	886613	eccA3	6009374	885105	pheS	1293282	1	0.502032	0
551063	886613	eccA3	6230995	887538	prcA	1071661	1	0.502032	0
809245	887936	galK	6230995	887538	prcA	1329843	1	0.502032	0
551063	886613	eccA3	6263246	886401	pta	1039410	1	0.502032	0
5507510	887659	lpdA	6263246	886401	pta	755736	1	0.502032	0
5571002	886001	mazF3	6263246	886401	pta	692244	1	0.502032	0
551063	886613	eccA3	6564142	887143	tatB	738514	1	0.502032	0
5571002	886001	mazF3	6564142	887143	tatB	993140	1	0.502032	0
87200	887715	ansP1	6630612	885955	trpG	208181	1	0.502032	0
551063	886613	eccA3	6630612	885955	trpG	672044	1	0.502032	0
749976	886418	fgd1	6630612	885955	trpG	870957	1	0.502032	0
809245	887936	galK	6630612	885955	trpG	930226	1	0.502032	0
5507510	887659	lpdA	6630612	885955	trpG	1123102	1	0.502032	0
5549205	885428	lysX	6630612	885955	trpG	1081407	1	0.502032	0
5571002	886001	mazF3	6630612	885955	trpG	1059610	1	0.502032	0
5972553	887949	pbpB	6630612	885955	trpG	658059	1	0.502032	0
6009374	885105	pheS	6630612	885955	trpG	621238	1	0.502032	0
6564142	887143	tatB	6630612	885955	trpG	66470	1	0.502032	0
73177	886916	alkA	551063	886613	eccA3	477886	1	0.502032	0
87200	887715	ansP1	839053	886893	glgB	751853	1	0.502032	0
73177	886916	alkA	5311742	887525	hsaB	1513028	1	0.502032	0
73177	886916	alkA	5398874	885638	katG	1425896	1	0.502032	0
5311742	887525	hsaB	5398874	885638	katG	87132	1	0.502032	0
5340777	885309	idi	5398874	885638	katG	58097	1	0.502032	0
5398874	885638	katG	5496665	888677	lipY	97791	1	0.502032	0
5340777	885309	idi	5507510	887659	lpdA	166733	1	0.502032	0
5311742	887525	hsaB	5549205	885428	lysX	237463	1	0.502032	0
5398874	885638	katG	5571002	886001	mazF3	172128	1	0.502032	0
73177	886916	alkA	6230995	887538	prcA	593775	1	0.502032	0
5943739	888404	otsA	6263246	886401	pta	319507	1	0.502032	0
5311742	887525	hsaB	6564142	887143	tatB	1252400	1	0.502032	0
5398874	885638	katG	6630612	885955	trpG	1231738	1	0.502032	0
5943739	888404	otsA	6630612	885955	trpG	686873	1	0.502032	0
6230995	887538	prcA	6630612	885955	trpG	399617	1	0.502032	0
5340777	885309	idi	5496665	888677	lipY	155888	0	0.502032	0
87200	887715	ansP1	551063	886613	eccA3	463863	1	0.502032	0
73177	886916	alkA	749976	886418	fgd1	676799	0	0.502032	0
87200	887715	ansP1	749976	886418	fgd1	662776	1	0.502032	0
73177	886916	alkA	809245	887936	galK	736068	0	0.502032	0
87200	887715	ansP1	809245	887936	galK	722045	1	0.502032	0
749976	886418	fgd1	809245	887936	galK	59269	0	0.502032	0
73177	886916	alkA	839053	886893	glgB	765876	1	0.502032	0
551063	886613	eccA3	839053	886893	glgB	287990	1	0.502032	0
749976	886418	fgd1	839053	886893	glgB	89077	0	0.502032	0
809245	887936	galK	839053	886893	glgB	29808	1	0.502032	0
749976	886418	fgd1	5311742	887525	hsaB	2189827	0	0.502032	0
809245	887936	galK	5311742	887525	hsaB	2249096	0	0.502032	0
73177	886916	alkA	5340777	885309	idi	1483993	0	0.502032	0
87200	887715	ansP1	5340777	885309	idi	1498016	1	0.502032	0
749976	886418	fgd1	5340777	885309	idi	2160792	0	0.502032	0
839053	886893	glgB	5340777	885309	idi	2249869	0	0.502032	0
5311742	887525	hsaB	5340777	885309	idi	29035	0	0.502032	0
551063	886613	eccA3	5398874	885638	katG	1903782	0	0.502032	0
809245	887936	galK	5398874	885638	katG	2161964	1	0.502032	0
839053	886893	glgB	5398874	885638	katG	2191772	0	0.502032	0
73177	886916	alkA	5496665	888677	lipY	1328105	0	0.502032	0
749976	886418	fgd1	5496665	888677	lipY	2004904	0	0.502032	0
809245	887936	galK	5496665	888677	lipY	2064173	0	0.502032	0
839053	886893	glgB	5496665	888677	lipY	2093981	0	0.502032	0
5311742	887525	hsaB	5496665	888677	lipY	184923	0	0.502032	0
73177	886916	alkA	5507510	887659	lpdA	1317260	1	0.502032	0
551063	886613	eccA3	5507510	887659	lpdA	1795146	0	0.502032	0
749976	886418	fgd1	5507510	887659	lpdA	1994059	1	0.502032	0
809245	887936	galK	5507510	887659	lpdA	2053328	1	0.502032	0
839053	886893	glgB	5507510	887659	lpdA	2083136	0	0.502032	0
5311742	887525	hsaB	5507510	887659	lpdA	195768	0	0.502032	0
5398874	885638	katG	5507510	887659	lpdA	108636	0	0.502032	0
87200	887715	ansP1	5549205	885428	lysX	1289588	1	0.502032	0
551063	886613	eccA3	5549205	885428	lysX	1753451	0	0.502032	0
749976	886418	fgd1	5549205	885428	lysX	1952364	0	0.502032	0
809245	887936	galK	5549205	885428	lysX	2011633	0	0.502032	0
839053	886893	glgB	5549205	885428	lysX	2041441	0	0.502032	0
5340777	885309	idi	5549205	885428	lysX	208428	0	0.502032	0
5398874	885638	katG	5549205	885428	lysX	150331	0	0.502032	0
5496665	888677	lipY	5549205	885428	lysX	52540	1	0.502032	0
73177	886916	alkA	5571002	886001	mazF3	1253768	0	0.502032	0
551063	886613	eccA3	5571002	886001	mazF3	1731654	1	0.502032	0
839053	886893	glgB	5571002	886001	mazF3	2019644	0	0.502032	0
5311742	887525	hsaB	5571002	886001	mazF3	259260	0	0.502032	0
5496665	888677	lipY	5571002	886001	mazF3	74337	0	0.502032	0
5507510	887659	lpdA	5571002	886001	mazF3	63492	0	0.502032	0
5549205	885428	lysX	5571002	886001	mazF3	21797	0	0.502032	0
73177	886916	alkA	5661627	887609	mgtA	1163143	0	0.502032	0
87200	887715	ansP1	5661627	887609	mgtA	1177166	1	0.502032	0
749976	886418	fgd1	5661627	887609	mgtA	1839942	0	0.502032	0
839053	886893	glgB	5661627	887609	mgtA	1929019	0	0.502032	0
5311742	887525	hsaB	5661627	887609	mgtA	349885	0	0.502032	0
5340777	885309	idi	5661627	887609	mgtA	320850	0	0.502032	0
5398874	885638	katG	5661627	887609	mgtA	262753	0	0.502032	0
5496665	888677	lipY	5661627	887609	mgtA	164962	0	0.502032	0
5571002	886001	mazF3	5661627	887609	mgtA	90625	0	0.502032	0
73177	886916	alkA	5943739	888404	otsA	881031	0	0.502032	0
87200	887715	ansP1	5943739	888404	otsA	895054	1	0.502032	0
809245	887936	galK	5943739	888404	otsA	1617099	0	0.502032	0
839053	886893	glgB	5943739	888404	otsA	1646907	1	0.502032	0
5311742	887525	hsaB	5943739	888404	otsA	631997	0	0.502032	0
5340777	885309	idi	5943739	888404	otsA	602962	0	0.502032	0
5398874	885638	katG	5943739	888404	otsA	544865	0	0.502032	0
5496665	888677	lipY	5943739	888404	otsA	447074	0	0.502032	0
5571002	886001	mazF3	5943739	888404	otsA	372737	0	0.502032	0
5661627	887609	mgtA	5943739	888404	otsA	282112	0	0.502032	0
73177	886916	alkA	5972553	887949	pbpB	852217	1	0.502032	0
551063	886613	eccA3	5972553	887949	pbpB	1330103	0	0.502032	0
749976	886418	fgd1	5972553	887949	pbpB	1529016	1	0.502032	0
809245	887936	galK	5972553	887949	pbpB	1588285	1	0.502032	0
839053	886893	glgB	5972553	887949	pbpB	1618093	0	0.502032	0
5311742	887525	hsaB	5972553	887949	pbpB	660811	0	0.502032	0
5398874	885638	katG	5972553	887949	pbpB	573679	0	0.502032	0
5496665	888677	lipY	5972553	887949	pbpB	475888	0	0.502032	0
5549205	885428	lysX	5972553	887949	pbpB	423348	0	0.502032	0
5571002	886001	mazF3	5972553	887949	pbpB	401551	0	0.502032	0
5661627	887609	mgtA	5972553	887949	pbpB	310926	0	0.502032	0
5943739	888404	otsA	5972553	887949	pbpB	28814	0	0.502032	0
749976	886418	fgd1	6009374	885105	pheS	1492195	0	0.502032	0
809245	887936	galK	6009374	885105	pheS	1551464	0	0.502032	0
839053	886893	glgB	6009374	885105	pheS	1581272	0	0.502032	0
5311742	887525	hsaB	6009374	885105	pheS	697632	0	0.502032	0
5340777	885309	idi	6009374	885105	pheS	668597	0	0.502032	0
5398874	885638	katG	6009374	885105	pheS	610500	0	0.502032	0
5496665	888677	lipY	6009374	885105	pheS	512709	0	0.502032	0
5507510	887659	lpdA	6009374	885105	pheS	501864	0	0.502032	0
5549205	885428	lysX	6009374	885105	pheS	460169	0	0.502032	0
5571002	886001	mazF3	6009374	885105	pheS	438372	0	0.502032	0
5661627	887609	mgtA	6009374	885105	pheS	347747	0	0.502032	0
5943739	888404	otsA	6009374	885105	pheS	65635	0	0.502032	0
5972553	887949	pbpB	6009374	885105	pheS	36821	0	0.502032	0
87200	887715	ansP1	6230995	887538	prcA	607798	1	0.502032	0
749976	886418	fgd1	6230995	887538	prcA	1270574	0	0.502032	0
839053	886893	glgB	6230995	887538	prcA	1359651	1	0.502032	0
5311742	887525	hsaB	6230995	887538	prcA	919253	0	0.502032	0
5340777	885309	idi	6230995	887538	prcA	890218	0	0.502032	0
5398874	885638	katG	6230995	887538	prcA	832121	0	0.502032	0
5496665	888677	lipY	6230995	887538	prcA	734330	0	0.502032	0
5507510	887659	lpdA	6230995	887538	prcA	723485	1	0.502032	0
5549205	885428	lysX	6230995	887538	prcA	681790	0	0.502032	0
5571002	886001	mazF3	6230995	887538	prcA	659993	0	0.502032	0
5661627	887609	mgtA	6230995	887538	prcA	569368	0	0.502032	0
5943739	888404	otsA	6230995	887538	prcA	287256	0	0.502032	0
5972553	887949	pbpB	6230995	887538	prcA	258442	0	0.502032	0
6009374	885105	pheS	6230995	887538	prcA	221621	0	0.502032	0
73177	886916	alkA	6263246	886401	pta	561524	0	0.502032	0
87200	887715	ansP1	6263246	886401	pta	575547	1	0.502032	0
749976	886418	fgd1	6263246	886401	pta	1238323	0	0.502032	0
809245	887936	galK	6263246	886401	pta	1297592	0	0.502032	0
839053	886893	glgB	6263246	886401	pta	1327400	1	0.502032	0
5311742	887525	hsaB	6263246	886401	pta	951504	0	0.502032	0
5340777	885309	idi	6263246	886401	pta	922469	0	0.502032	0
5398874	885638	katG	6263246	886401	pta	864372	0	0.502032	0
5496665	888677	lipY	6263246	886401	pta	766581	0	0.502032	0
5549205	885428	lysX	6263246	886401	pta	714041	0	0.502032	0
5661627	887609	mgtA	6263246	886401	pta	601619	0	0.502032	0
5972553	887949	pbpB	6263246	886401	pta	290693	0	0.502032	0
6009374	885105	pheS	6263246	886401	pta	253872	0	0.502032	0
6230995	887538	prcA	6263246	886401	pta	32251	0	0.502032	0
73177	886916	alkA	6564142	887143	tatB	260628	0	0.502032	0
87200	887715	ansP1	6564142	887143	tatB	274651	1	0.502032	0
749976	886418	fgd1	6564142	887143	tatB	937427	0	0.502032	0
809245	887936	galK	6564142	887143	tatB	996696	0	0.502032	0
839053	886893	glgB	6564142	887143	tatB	1026504	1	0.502032	0
5340777	885309	idi	6564142	887143	tatB	1223365	0	0.502032	0
5398874	885638	katG	6564142	887143	tatB	1165268	0	0.502032	0
5496665	888677	lipY	6564142	887143	tatB	1067477	0	0.502032	0
5507510	887659	lpdA	6564142	887143	tatB	1056632	0	0.502032	0
5549205	885428	lysX	6564142	887143	tatB	1014937	0	0.502032	0
5661627	887609	mgtA	6564142	887143	tatB	902515	0	0.502032	0
5943739	888404	otsA	6564142	887143	tatB	620403	0	0.502032	0
5972553	887949	pbpB	6564142	887143	tatB	591589	1	0.502032	0
6009374	885105	pheS	6564142	887143	tatB	554768	0	0.502032	0
6230995	887538	prcA	6564142	887143	tatB	333147	0	0.502032	0
6263246	886401	pta	6564142	887143	tatB	300896	0	0.502032	0
73177	886916	alkA	6630612	885955	trpG	194158	0	0.502032	0
839053	886893	glgB	6630612	885955	trpG	960034	0	0.502032	0
5311742	887525	hsaB	6630612	885955	trpG	1318870	0	0.502032	0
5340777	885309	idi	6630612	885955	trpG	1289835	0	0.502032	0
5496665	888677	lipY	6630612	885955	trpG	1133947	0	0.502032	0
5661627	887609	mgtA	6630612	885955	trpG	968985	0	0.502032	0
6263246	886401	pta	6630612	885955	trpG	367366	0	0.502032	0
87200	887715	ansP1	5692011	887248	mmpL2	1146782	1	0.500392	0
809245	887936	galK	5692011	887248	mmpL2	1868827	1	0.500392	0
839053	886893	glgB	5692011	887248	mmpL2	1898635	1	0.500392	0
5549205	885428	lysX	5692011	887248	mmpL2	142806	1	0.500392	0
5496665	888677	lipY	5692011	887248	mmpL2	195346	1	0.500392	0
5507510	887659	lpdA	5692011	887248	mmpL2	184501	1	0.500392	0
5692011	887248	mmpL2	6263246	886401	pta	571235	1	0.500392	0
73177	886916	alkA	5692011	887248	mmpL2	1132759	1	0.500392	0
551063	886613	eccA3	5692011	887248	mmpL2	1610645	0	0.500392	0
749976	886418	fgd1	5692011	887248	mmpL2	1809558	0	0.500392	0
5311742	887525	hsaB	5692011	887248	mmpL2	380269	0	0.500392	0
5340777	885309	idi	5692011	887248	mmpL2	351234	0	0.500392	0
5398874	885638	katG	5692011	887248	mmpL2	293137	0	0.500392	0
5571002	886001	mazF3	5692011	887248	mmpL2	121009	0	0.500392	0
5661627	887609	mgtA	5692011	887248	mmpL2	30384	0	0.500392	0
5692011	887248	mmpL2	5943739	888404	otsA	251728	0	0.500392	0
5692011	887248	mmpL2	5972553	887949	pbpB	280542	0	0.500392	0
5692011	887248	mmpL2	6009374	885105	pheS	317363	0	0.500392	0
5692011	887248	mmpL2	6230995	887538	prcA	538984	0	0.500392	0
5692011	887248	mmpL2	6564142	887143	tatB	872131	0	0.500392	0
5692011	887248	mmpL2	6630612	885955	trpG	938601	0	0.500392	0
672507	886206	espI	5311742	887525	hsaB	2112358	1	0.500354	0
672507	886206	espI	5340777	885309	idi	2083323	1	0.500354	0
672507	886206	espI	5972553	887949	pbpB	1451547	1	0.500354	0
87200	887715	ansP1	672507	886206	espI	585307	1	0.500354	0
551063	886613	eccA3	672507	886206	espI	121444	1	0.500354	0
73177	886916	alkA	672507	886206	espI	599330	1	0.500354	0
672507	886206	espI	749976	886418	fgd1	77469	1	0.500354	0
672507	886206	espI	809245	887936	galK	136738	1	0.500354	0
672507	886206	espI	5398874	885638	katG	2025226	0	0.500354	0
672507	886206	espI	5496665	888677	lipY	1927435	0	0.500354	0
672507	886206	espI	5549205	885428	lysX	1874895	0	0.500354	0
672507	886206	espI	5571002	886001	mazF3	1853098	0	0.500354	0
672507	886206	espI	5661627	887609	mgtA	1762473	0	0.500354	0
672507	886206	espI	6009374	885105	pheS	1414726	0	0.500354	0
672507	886206	espI	6230995	887538	prcA	1193105	0	0.500354	0
672507	886206	espI	6263246	886401	pta	1160854	0	0.500354	0
672507	886206	espI	6564142	887143	tatB	859958	0	0.500354	0
672507	886206	espI	6630612	885955	trpG	793488	0	0.500354	0
672507	886206	espI	839053	886893	glgB	166546	0	0.500354	0
672507	886206	espI	5507510	887659	lpdA	1916590	0	0.500354	0
672507	886206	espI	5943739	888404	otsA	1480361	0	0.500354	0
287268	888521	cobM	5275287	888934	hemE	1763574	1	0.499503	0
287268	888521	cobM	5812933	888036	murG	1225928	1	0.499503	0
5275287	888934	hemE	5812933	888036	murG	537646	1	0.499503	0
672507	886206	espI	5692011	887248	mmpL2	1732089	0	0.498715	0
809245	887936	galK	5698943	886752	mmpL3	1861895	1	0.478867	0
809245	887936	galK	5698944	886752	mmpL3	1861894	1	0.478867	0
5698943	886752	mmpL3	5943739	888404	otsA	244796	1	0.478867	0
5698944	886752	mmpL3	5943739	888404	otsA	244795	1	0.478867	0
5698943	886752	mmpL3	5972553	887949	pbpB	273610	1	0.478867	0
5698944	886752	mmpL3	5972553	887949	pbpB	273609	1	0.478867	0
5698943	886752	mmpL3	6230995	887538	prcA	532052	1	0.478867	0
5698944	886752	mmpL3	6230995	887538	prcA	532051	1	0.478867	0
5698943	886752	mmpL3	6263246	886401	pta	564303	1	0.478867	0
5698944	886752	mmpL3	6263246	886401	pta	564302	1	0.478867	0
5698943	886752	mmpL3	6564142	887143	tatB	865199	1	0.478867	0
5698944	886752	mmpL3	6564142	887143	tatB	865198	1	0.478867	0
5698943	886752	mmpL3	6630612	885955	trpG	931669	1	0.478867	0
5698944	886752	mmpL3	6630612	885955	trpG	931668	1	0.478867	0
749976	886418	fgd1	5698943	886752	mmpL3	1802626	1	0.478867	0
839053	886893	glgB	5698943	886752	mmpL3	1891703	1	0.478867	0
5496665	888677	lipY	5698943	886752	mmpL3	202278	1	0.478867	0
749976	886418	fgd1	5698944	886752	mmpL3	1802625	1	0.478867	0
839053	886893	glgB	5698944	886752	mmpL3	1891702	1	0.478867	0
5496665	888677	lipY	5698944	886752	mmpL3	202279	1	0.478867	0
5698943	886752	mmpL3	6009374	885105	pheS	310431	1	0.478867	0
5698944	886752	mmpL3	6009374	885105	pheS	310430	1	0.478867	0
73177	886916	alkA	5698943	886752	mmpL3	1125827	0	0.478867	0
87200	887715	ansP1	5698943	886752	mmpL3	1139850	0	0.478867	0
551063	886613	eccA3	5698943	886752	mmpL3	1603713	0	0.478867	0
5311742	887525	hsaB	5698943	886752	mmpL3	387201	0	0.478867	0
5340777	885309	idi	5698943	886752	mmpL3	358166	0	0.478867	0
5398874	885638	katG	5698943	886752	mmpL3	300069	0	0.478867	0
5507510	887659	lpdA	5698943	886752	mmpL3	191433	0	0.478867	0
5549205	885428	lysX	5698943	886752	mmpL3	149738	0	0.478867	0
5571002	886001	mazF3	5698943	886752	mmpL3	127941	0	0.478867	0
5661627	887609	mgtA	5698943	886752	mmpL3	37316	0	0.478867	0
73177	886916	alkA	5698944	886752	mmpL3	1125826	0	0.478867	0
87200	887715	ansP1	5698944	886752	mmpL3	1139849	0	0.478867	0
551063	886613	eccA3	5698944	886752	mmpL3	1603712	0	0.478867	0
5311742	887525	hsaB	5698944	886752	mmpL3	387202	0	0.478867	0
5340777	885309	idi	5698944	886752	mmpL3	358167	0	0.478867	0
5398874	885638	katG	5698944	886752	mmpL3	300070	0	0.478867	0
5507510	887659	lpdA	5698944	886752	mmpL3	191434	0	0.478867	0
5549205	885428	lysX	5698944	886752	mmpL3	149739	0	0.478867	0
5571002	886001	mazF3	5698944	886752	mmpL3	127942	0	0.478867	0
5661627	887609	mgtA	5698944	886752	mmpL3	37317	0	0.478867	0
672507	886206	espI	5698943	886752	mmpL3	1725157	0	0.477266	0
672507	886206	espI	5698944	886752	mmpL3	1725156	0	0.477266	0
5812933	888036	murG	5934914	886985	oppA	121981	1	0.476521	0
287268	888521	cobM	5934914	886985	oppA	1103947	1	0.476521	0
5275287	888934	hemE	5934914	886985	oppA	659627	1	0.476521	0
5275287	888934	hemE	6221850	887172	ppsD	946563	1	0.475074	0
5812933	888036	murG	6221850	887172	ppsD	408917	1	0.475074	0
287268	888521	cobM	6221850	887172	ppsD	817011	0	0.475074	0
87200	887715	ansP1	5762846	885062	mprB	1075947	1	0.474337	0
551063	886613	eccA3	5762846	885062	mprB	1539810	1	0.474337	0
749976	886418	fgd1	5762846	885062	mprB	1738723	1	0.474337	0
809245	887936	galK	5762846	885062	mprB	1797992	1	0.474337	0
839053	886893	glgB	5762846	885062	mprB	1827800	1	0.474337	0
5311742	887525	hsaB	5762846	885062	mprB	451104	1	0.474337	0
5340777	885309	idi	5762846	885062	mprB	422069	1	0.474337	0
5507510	887659	lpdA	5762846	885062	mprB	255336	1	0.474337	0
5549205	885428	lysX	5762846	885062	mprB	213641	1	0.474337	0
5571002	886001	mazF3	5762846	885062	mprB	191844	1	0.474337	0
5661627	887609	mgtA	5762846	885062	mprB	101219	1	0.474337	0
5762846	885062	mprB	5943739	888404	otsA	180893	1	0.474337	0
5762846	885062	mprB	5972553	887949	pbpB	209707	1	0.474337	0
5762846	885062	mprB	6009374	885105	pheS	246528	1	0.474337	0
5762846	885062	mprB	6263246	886401	pta	500400	1	0.474337	0
5762846	885062	mprB	6564142	887143	tatB	801296	1	0.474337	0
5762846	885062	mprB	6630612	885955	trpG	867766	1	0.474337	0
73177	886916	alkA	5762846	885062	mprB	1061924	0	0.474337	0
5398874	885638	katG	5762846	885062	mprB	363972	0	0.474337	0
5496665	888677	lipY	5762846	885062	mprB	266181	0	0.474337	0
5762846	885062	mprB	6230995	887538	prcA	468149	0	0.474337	0
287268	888521	cobM	5904873	887666	nrdZ	1133988	1	0.473646	0
5275287	888934	hemE	5904873	887666	nrdZ	629586	1	0.473646	0
5812933	888036	murG	5904873	887666	nrdZ	91940	1	0.473646	0
5692011	887248	mmpL2	5762846	885062	mprB	70835	0	0.472772	0
672507	886206	espI	5762846	885062	mprB	1661254	0	0.472735	0
73177	886916	alkA	5711087	888219	mmpL5	1113683	1	0.467007	0
87200	887715	ansP1	5711087	888219	mmpL5	1127706	1	0.467007	0
809245	887936	galK	5711087	888219	mmpL5	1849751	1	0.467007	0
839053	886893	glgB	5711087	888219	mmpL5	1879559	1	0.467007	0
5311742	887525	hsaB	5711087	888219	mmpL5	399345	1	0.467007	0
5398874	885638	katG	5711087	888219	mmpL5	312213	1	0.467007	0
5571002	886001	mazF3	5711087	888219	mmpL5	140085	1	0.467007	0
5661627	887609	mgtA	5711087	888219	mmpL5	49460	1	0.467007	0
5340777	885309	idi	5711087	888219	mmpL5	370310	0	0.467007	0
5549205	885428	lysX	5711087	888219	mmpL5	161882	0	0.467007	0
551063	886613	eccA3	5711087	888219	mmpL5	1591569	0	0.467007	0
749976	886418	fgd1	5711087	888219	mmpL5	1790482	0	0.467007	0
5496665	888677	lipY	5711087	888219	mmpL5	214422	0	0.467007	0
5507510	887659	lpdA	5711087	888219	mmpL5	203577	0	0.467007	0
5711087	888219	mmpL5	5943739	888404	otsA	232652	0	0.467007	0
5711087	888219	mmpL5	5972553	887949	pbpB	261466	0	0.467007	0
5711087	888219	mmpL5	6009374	885105	pheS	298287	0	0.467007	0
5711087	888219	mmpL5	6230995	887538	prcA	519908	0	0.467007	0
5711087	888219	mmpL5	6263246	886401	pta	552159	0	0.467007	0
5711087	888219	mmpL5	6564142	887143	tatB	853055	0	0.467007	0
5711087	888219	mmpL5	6630612	885955	trpG	919525	0	0.467007	0
5934914	886985	oppA	6221850	887172	ppsD	286936	0	0.466926	0
672507	886206	espI	5711087	888219	mmpL5	1713013	0	0.465405	0
287268	888521	cobM	375337	885254	ctpV	88069	1	0.464918	0
375337	885254	ctpV	5275287	888934	hemE	1851643	1	0.464918	0
375337	885254	ctpV	5812933	888036	murG	1313997	1	0.464918	0
5904873	887666	nrdZ	5934914	886985	oppA	30041	0	0.464744	0
5698943	886752	mmpL3	5762846	885062	mprB	63903	0	0.464453	0
5698944	886752	mmpL3	5762846	885062	mprB	63902	0	0.464453	0
5904873	887666	nrdZ	6221850	887172	ppsD	316977	0	0.462678	0
287268	888521	cobM	6164526	885956	ppdK	874335	0	0.459973	0
5812933	888036	murG	6164526	885956	ppdK	351593	0	0.459973	0
5275287	888934	hemE	6164526	885956	ppdK	889239	0	0.459973	0
375337	885254	ctpV	5934914	886985	oppA	1192016	0	0.451649	0
375337	885254	ctpV	6221850	887172	ppsD	905080	0	0.44962	0
375337	885254	ctpV	5904873	887666	nrdZ	1222057	0	0.447352	0
5711087	888219	mmpL5	5762846	885062	mprB	51759	0	0.446856	0
749976	886418	fgd1	5715652	886145	mmpL8	1785917	0	0.443514	0
809245	887936	galK	5715652	886145	mmpL8	1845186	0	0.443514	0
5340777	885309	idi	5715652	886145	mmpL8	374875	0	0.443514	0
5398874	885638	katG	5715652	886145	mmpL8	316778	0	0.443514	0
5496665	888677	lipY	5715652	886145	mmpL8	218987	0	0.443514	0
5571002	886001	mazF3	5715652	886145	mmpL8	144650	0	0.443514	0
5715652	886145	mmpL8	6564142	887143	tatB	848490	0	0.443514	0
73177	886916	alkA	5715652	886145	mmpL8	1109118	0	0.443514	0
87200	887715	ansP1	5715652	886145	mmpL8	1123141	0	0.443514	0
551063	886613	eccA3	5715652	886145	mmpL8	1587004	0	0.443514	0
5311742	887525	hsaB	5715652	886145	mmpL8	403910	0	0.443514	0
5507510	887659	lpdA	5715652	886145	mmpL8	208142	0	0.443514	0
5715652	886145	mmpL8	5943739	888404	otsA	228087	0	0.443514	0
5715652	886145	mmpL8	5972553	887949	pbpB	256901	0	0.443514	0
5715652	886145	mmpL8	6009374	885105	pheS	293722	0	0.443514	0
5715652	886145	mmpL8	6230995	887538	prcA	515343	0	0.443514	0
5715652	886145	mmpL8	6263246	886401	pta	547594	0	0.443514	0
5715652	886145	mmpL8	6630612	885955	trpG	914960	0	0.443514	0
839053	886893	glgB	5715652	886145	mmpL8	1874994	0	0.443514	0
5549205	885428	lysX	5715652	886145	mmpL8	166447	0	0.443514	0
5661627	887609	mgtA	5715652	886145	mmpL8	54025	0	0.443514	0
5934914	886985	oppA	6164526	885956	ppdK	229612	0	0.443509	0
5692011	887248	mmpL2	5715652	886145	mmpL8	23641	0	0.442041	0
672507	886206	espI	5715652	886145	mmpL8	1708448	0	0.442007	0
6164526	885956	ppdK	6221850	887172	ppsD	57324	0	0.441522	0
287268	888521	cobM	562698	886645	eccB3	275430	1	0.439711	0
562698	886645	eccB3	5812933	888036	murG	1501358	1	0.439711	0
562698	886645	eccB3	5275287	888934	hemE	2039004	1	0.439711	0
5904873	887666	nrdZ	6164526	885956	ppdK	259653	0	0.439169	0
5694001	887248	mmpL2	6335955	887999	recD	641954	1	0.430595	0
375337	885254	ctpV	6164526	885956	ppdK	962404	0	0.428819	0
5494920	888652	lipR	6160170	887065	ponA1	665250	1	0.427787	0
5686313	886413	mmpL1	5729786	886321	mmpS4	43473	1	0.425282	0
150559	885539	bacA	564354	885347	eccB5	413795	1	0.420165	0
438511	887069	deaD	564354	885347	eccB5	125843	1	0.420165	0
514897	887092	dnaN	564354	885347	eccB5	49457	1	0.420165	0
514897	887092	dnaN	635126	886112	embC	120229	1	0.420165	0
514897	887092	dnaN	679588	886218	esxD	164691	1	0.420165	0
438511	887069	deaD	768520	888839	fprA	330009	1	0.420165	0
508702	885946	dnaK	768520	888839	fprA	259818	1	0.420165	0
768520	888839	fprA	818177	885720	gcvH	49657	1	0.420165	0
150559	885539	bacA	837764	886893	glgB	687205	1	0.420165	0
150559	885539	bacA	839047	886893	glgB	688488	1	0.420165	0
514897	887092	dnaN	5310073	887241	hsaA	1956417	1	0.420165	0
38565	885652	adhA	5368140	886510	iniA	1422018	1	0.420165	0
768520	888839	fprA	5368140	886510	iniA	2151973	1	0.420165	0
5310073	887241	hsaA	5753956	885404	moeA1	443883	1	0.420165	0
514897	887092	dnaN	6226849	888210	ppsE	1039641	1	0.420165	0
564354	885347	eccB5	6241149	887256	proC	1074798	1	0.420165	0
768520	888839	fprA	6241149	887256	proC	1278964	1	0.420165	0
768520	888839	fprA	6272731	888929	purB	1247382	1	0.420165	0
5310073	887241	hsaA	6572345	886094	tcrY	1262272	1	0.420165	0
438511	887069	deaD	6747941	886009	zur	442163	1	0.420165	0
837764	886893	glgB	6747941	886009	zur	841416	1	0.420165	0
839047	886893	glgB	6747941	886009	zur	842699	1	0.420165	0
5310073	887241	hsaA	6747941	886009	zur	1437868	1	0.420165	0
38565	885652	adhA	150559	885539	bacA	111994	1	0.420165	0
150559	885539	bacA	225623	886253	carB	75064	1	0.420165	0
150559	885539	bacA	271211	885693	cmr	120652	1	0.420165	0
38565	885652	adhA	438511	887069	deaD	399946	1	0.420165	0
271211	885693	cmr	438511	887069	deaD	167300	1	0.420165	0
38565	885652	adhA	508702	885946	dnaK	470137	1	0.420165	0
150559	885539	bacA	508702	885946	dnaK	358143	1	0.420165	0
206094	887857	caeA	508702	885946	dnaK	302608	1	0.420165	0
271211	885693	cmr	508702	885946	dnaK	237491	1	0.420165	0
438511	887069	deaD	508702	885946	dnaK	70191	1	0.420165	0
38565	885652	adhA	514897	887092	dnaN	476332	1	0.420165	0
271211	885693	cmr	514897	887092	dnaN	243686	1	0.420165	0
38565	885652	adhA	564354	885347	eccB5	525789	1	0.420165	0
206094	887857	caeA	564354	885347	eccB5	358260	1	0.420165	0
271211	885693	cmr	564354	885347	eccB5	293143	1	0.420165	0
508702	885946	dnaK	564354	885347	eccB5	55652	1	0.420165	0
38565	885652	adhA	635126	886112	embC	596561	1	0.420165	0
150559	885539	bacA	635126	886112	embC	484567	1	0.420165	0
271211	885693	cmr	635126	886112	embC	363915	1	0.420165	0
438511	887069	deaD	635126	886112	embC	196615	1	0.420165	0
508702	885946	dnaK	635126	886112	embC	126424	1	0.420165	0
38565	885652	adhA	679588	886218	esxD	641023	1	0.420165	0
150559	885539	bacA	679588	886218	esxD	529029	1	0.420165	0
225623	886253	carB	679588	886218	esxD	453965	1	0.420165	0
438511	887069	deaD	679588	886218	esxD	241077	1	0.420165	0
508702	885946	dnaK	679588	886218	esxD	170886	1	0.420165	0
38565	885652	adhA	768520	888839	fprA	729955	1	0.420165	0
150559	885539	bacA	768520	888839	fprA	617961	1	0.420165	0
225623	886253	carB	768520	888839	fprA	542897	1	0.420165	0
271211	885693	cmr	768520	888839	fprA	497309	1	0.420165	0
514897	887092	dnaN	768520	888839	fprA	253623	1	0.420165	0
564354	885347	eccB5	768520	888839	fprA	204166	1	0.420165	0
635126	886112	embC	768520	888839	fprA	133394	1	0.420165	0
508702	885946	dnaK	818177	885720	gcvH	309475	1	0.420165	0
514897	887092	dnaN	818177	885720	gcvH	303280	1	0.420165	0
564354	885347	eccB5	818177	885720	gcvH	253823	1	0.420165	0
635126	886112	embC	818177	885720	gcvH	183051	1	0.420165	0
38565	885652	adhA	837764	886893	glgB	799199	1	0.420165	0
206094	887857	caeA	837764	886893	glgB	631670	1	0.420165	0
225623	886253	carB	837764	886893	glgB	612141	1	0.420165	0
508702	885946	dnaK	837764	886893	glgB	329062	1	0.420165	0
564354	885347	eccB5	837764	886893	glgB	273410	1	0.420165	0
768520	888839	fprA	837764	886893	glgB	69244	1	0.420165	0
38565	885652	adhA	839047	886893	glgB	800482	1	0.420165	0
206094	887857	caeA	839047	886893	glgB	632953	1	0.420165	0
225623	886253	carB	839047	886893	glgB	613424	1	0.420165	0
508702	885946	dnaK	839047	886893	glgB	330345	1	0.420165	0
564354	885347	eccB5	839047	886893	glgB	274693	1	0.420165	0
768520	888839	fprA	839047	886893	glgB	70527	1	0.420165	0
818177	885720	gcvH	839047	886893	glgB	20870	1	0.420165	0
150559	885539	bacA	886771	886195	gltB	736212	1	0.420165	0
438511	887069	deaD	886771	886195	gltB	448260	1	0.420165	0
514897	887092	dnaN	886771	886195	gltB	371874	1	0.420165	0
635126	886112	embC	886771	886195	gltB	251645	1	0.420165	0
679588	886218	esxD	886771	886195	gltB	207183	1	0.420165	0
768520	888839	fprA	886771	886195	gltB	118251	1	0.420165	0
818177	885720	gcvH	886771	886195	gltB	68594	1	0.420165	0
38565	885652	adhA	5310073	887241	hsaA	1480085	1	0.420165	0
150559	885539	bacA	5310073	887241	hsaA	1592079	1	0.420165	0
225623	886253	carB	5310073	887241	hsaA	1667143	1	0.420165	0
271211	885693	cmr	5310073	887241	hsaA	1712731	1	0.420165	0
438511	887069	deaD	5310073	887241	hsaA	1880031	1	0.420165	0
508702	885946	dnaK	5310073	887241	hsaA	1950222	1	0.420165	0
564354	885347	eccB5	5310073	887241	hsaA	2005874	1	0.420165	0
768520	888839	fprA	5310073	887241	hsaA	2210040	1	0.420165	0
818177	885720	gcvH	5310073	887241	hsaA	2259697	1	0.420165	0
150559	885539	bacA	5368140	886510	iniA	1534012	1	0.420165	0
206094	887857	caeA	5368140	886510	iniA	1589547	1	0.420165	0
225623	886253	carB	5368140	886510	iniA	1609076	1	0.420165	0
271211	885693	cmr	5368140	886510	iniA	1654664	1	0.420165	0
438511	887069	deaD	5368140	886510	iniA	1821964	1	0.420165	0
508702	885946	dnaK	5368140	886510	iniA	1892155	1	0.420165	0
514897	887092	dnaN	5368140	886510	iniA	1898350	1	0.420165	0
564354	885347	eccB5	5368140	886510	iniA	1947807	1	0.420165	0
635126	886112	embC	5368140	886510	iniA	2018579	1	0.420165	0
679588	886218	esxD	5368140	886510	iniA	2063041	1	0.420165	0
818177	885720	gcvH	5368140	886510	iniA	2201630	1	0.420165	0
837764	886893	glgB	5368140	886510	iniA	2221217	1	0.420165	0
839047	886893	glgB	5368140	886510	iniA	2222500	1	0.420165	0
886771	886195	gltB	5368140	886510	iniA	2270224	1	0.420165	0
150559	885539	bacA	5753956	885404	moeA1	1148196	1	0.420165	0
271211	885693	cmr	5753956	885404	moeA1	1268848	1	0.420165	0
508702	885946	dnaK	5753956	885404	moeA1	1506339	1	0.420165	0
514897	887092	dnaN	5753956	885404	moeA1	1512534	1	0.420165	0
564354	885347	eccB5	5753956	885404	moeA1	1561991	1	0.420165	0
635126	886112	embC	5753956	885404	moeA1	1632763	1	0.420165	0
768520	888839	fprA	5753956	885404	moeA1	1766157	1	0.420165	0
818177	885720	gcvH	5753956	885404	moeA1	1815814	1	0.420165	0
837764	886893	glgB	5753956	885404	moeA1	1835401	1	0.420165	0
839047	886893	glgB	5753956	885404	moeA1	1836684	1	0.420165	0
886771	886195	gltB	5753956	885404	moeA1	1884408	1	0.420165	0
5368140	886510	iniA	5753956	885404	moeA1	385816	1	0.420165	0
38565	885652	adhA	5760781	885038	mprA	1029377	1	0.420165	0
225623	886253	carB	5760781	885038	mprA	1216435	1	0.420165	0
271211	885693	cmr	5760781	885038	mprA	1262023	1	0.420165	0
508702	885946	dnaK	5760781	885038	mprA	1499514	1	0.420165	0
514897	887092	dnaN	5760781	885038	mprA	1505709	1	0.420165	0
564354	885347	eccB5	5760781	885038	mprA	1555166	1	0.420165	0
818177	885720	gcvH	5760781	885038	mprA	1808989	1	0.420165	0
886771	886195	gltB	5760781	885038	mprA	1877583	1	0.420165	0
5368140	886510	iniA	5760781	885038	mprA	392641	1	0.420165	0
38565	885652	adhA	5764693	887528	mptA	1025465	1	0.420165	0
225623	886253	carB	5764693	887528	mptA	1212523	1	0.420165	0
271211	885693	cmr	5764693	887528	mptA	1258111	1	0.420165	0
508702	885946	dnaK	5764693	887528	mptA	1495602	1	0.420165	0
514897	887092	dnaN	5764693	887528	mptA	1501797	1	0.420165	0
564354	885347	eccB5	5764693	887528	mptA	1551254	1	0.420165	0
818177	885720	gcvH	5764693	887528	mptA	1805077	1	0.420165	0
886771	886195	gltB	5764693	887528	mptA	1873671	1	0.420165	0
5368140	886510	iniA	5764693	887528	mptA	396553	1	0.420165	0
38565	885652	adhA	5845048	886281	nadC	945110	1	0.420165	0
225623	886253	carB	5845048	886281	nadC	1132168	1	0.420165	0
508702	885946	dnaK	5845048	886281	nadC	1415247	1	0.420165	0
514897	887092	dnaN	5845048	886281	nadC	1421442	1	0.420165	0
564354	885347	eccB5	5845048	886281	nadC	1470899	1	0.420165	0
635126	886112	embC	5845048	886281	nadC	1541671	1	0.420165	0
818177	885720	gcvH	5845048	886281	nadC	1724722	1	0.420165	0
837764	886893	glgB	5845048	886281	nadC	1744309	1	0.420165	0
839047	886893	glgB	5845048	886281	nadC	1745592	1	0.420165	0
5760781	885038	mprA	5845048	886281	nadC	84267	1	0.420165	0
5764693	887528	mptA	5845048	886281	nadC	80355	1	0.420165	0
38565	885652	adhA	5919379	887530	nuoI	870779	1	0.420165	0
150559	885539	bacA	5919379	887530	nuoI	982773	1	0.420165	0
225623	886253	carB	5919379	887530	nuoI	1057837	1	0.420165	0
438511	887069	deaD	5919379	887530	nuoI	1270725	1	0.420165	0
508702	885946	dnaK	5919379	887530	nuoI	1340916	1	0.420165	0
514897	887092	dnaN	5919379	887530	nuoI	1347111	1	0.420165	0
564354	885347	eccB5	5919379	887530	nuoI	1396568	1	0.420165	0
635126	886112	embC	5919379	887530	nuoI	1467340	1	0.420165	0
679588	886218	esxD	5919379	887530	nuoI	1511802	1	0.420165	0
768520	888839	fprA	5919379	887530	nuoI	1600734	1	0.420165	0
818177	885720	gcvH	5919379	887530	nuoI	1650391	1	0.420165	0
837764	886893	glgB	5919379	887530	nuoI	1669978	1	0.420165	0
839047	886893	glgB	5919379	887530	nuoI	1671261	1	0.420165	0
886771	886195	gltB	5919379	887530	nuoI	1718985	1	0.420165	0
5753956	885404	moeA1	5919379	887530	nuoI	165423	1	0.420165	0
5845048	886281	nadC	5919379	887530	nuoI	74331	1	0.420165	0
38565	885652	adhA	5936231	886985	oppA	853927	1	0.420165	0
150559	885539	bacA	5936231	886985	oppA	965921	1	0.420165	0
206094	887857	caeA	5936231	886985	oppA	1021456	1	0.420165	0
508702	885946	dnaK	5936231	886985	oppA	1324064	1	0.420165	0
514897	887092	dnaN	5936231	886985	oppA	1330259	1	0.420165	0
564354	885347	eccB5	5936231	886985	oppA	1379716	1	0.420165	0
635126	886112	embC	5936231	886985	oppA	1450488	1	0.420165	0
768520	888839	fprA	5936231	886985	oppA	1583882	1	0.420165	0
818177	885720	gcvH	5936231	886985	oppA	1633539	1	0.420165	0
837764	886893	glgB	5936231	886985	oppA	1653126	1	0.420165	0
839047	886893	glgB	5936231	886985	oppA	1654409	1	0.420165	0
886771	886195	gltB	5936231	886985	oppA	1702133	1	0.420165	0
5310073	887241	hsaA	5936231	886985	oppA	626158	1	0.420165	0
5368140	886510	iniA	5936231	886985	oppA	568091	1	0.420165	0
5845048	886281	nadC	5936231	886985	oppA	91183	1	0.420165	0
150559	885539	bacA	6226849	888210	ppsE	675303	1	0.420165	0
225623	886253	carB	6226849	888210	ppsE	750367	1	0.420165	0
438511	887069	deaD	6226849	888210	ppsE	963255	1	0.420165	0
508702	885946	dnaK	6226849	888210	ppsE	1033446	1	0.420165	0
679588	886218	esxD	6226849	888210	ppsE	1204332	1	0.420165	0
768520	888839	fprA	6226849	888210	ppsE	1293264	1	0.420165	0
818177	885720	gcvH	6226849	888210	ppsE	1342921	1	0.420165	0
886771	886195	gltB	6226849	888210	ppsE	1411515	1	0.420165	0
5310073	887241	hsaA	6226849	888210	ppsE	916776	1	0.420165	0
5368140	886510	iniA	6226849	888210	ppsE	858709	1	0.420165	0
5919379	887530	nuoI	6226849	888210	ppsE	307470	1	0.420165	0
5936231	886985	oppA	6226849	888210	ppsE	290618	1	0.420165	0
38565	885652	adhA	6241149	887256	proC	549009	1	0.420165	0
150559	885539	bacA	6241149	887256	proC	661003	1	0.420165	0
206094	887857	caeA	6241149	887256	proC	716538	1	0.420165	0
225623	886253	carB	6241149	887256	proC	736067	1	0.420165	0
271211	885693	cmr	6241149	887256	proC	781655	1	0.420165	0
438511	887069	deaD	6241149	887256	proC	948955	1	0.420165	0
514897	887092	dnaN	6241149	887256	proC	1025341	1	0.420165	0
635126	886112	embC	6241149	887256	proC	1145570	1	0.420165	0
837764	886893	glgB	6241149	887256	proC	1348208	1	0.420165	0
839047	886893	glgB	6241149	887256	proC	1349491	1	0.420165	0
886771	886195	gltB	6241149	887256	proC	1397215	1	0.420165	0
5760781	885038	mprA	6241149	887256	proC	480368	1	0.420165	0
5764693	887528	mptA	6241149	887256	proC	476456	1	0.420165	0
5845048	886281	nadC	6241149	887256	proC	396101	1	0.420165	0
5919379	887530	nuoI	6241149	887256	proC	321770	1	0.420165	0
5936231	886985	oppA	6241149	887256	proC	304918	1	0.420165	0
150559	885539	bacA	6258094	887070	pstP	644058	1	0.420165	0
206094	887857	caeA	6258094	887070	pstP	699593	1	0.420165	0
271211	885693	cmr	6258094	887070	pstP	764710	1	0.420165	0
508702	885946	dnaK	6258094	887070	pstP	1002201	1	0.420165	0
514897	887092	dnaN	6258094	887070	pstP	1008396	1	0.420165	0
635126	886112	embC	6258094	887070	pstP	1128625	1	0.420165	0
679588	886218	esxD	6258094	887070	pstP	1173087	1	0.420165	0
768520	888839	fprA	6258094	887070	pstP	1262019	1	0.420165	0
818177	885720	gcvH	6258094	887070	pstP	1311676	1	0.420165	0
5845048	886281	nadC	6258094	887070	pstP	413046	1	0.420165	0
5919379	887530	nuoI	6258094	887070	pstP	338715	1	0.420165	0
150559	885539	bacA	6272731	888929	purB	629421	1	0.420165	0
225623	886253	carB	6272731	888929	purB	704485	1	0.420165	0
271211	885693	cmr	6272731	888929	purB	750073	1	0.420165	0
438511	887069	deaD	6272731	888929	purB	917373	1	0.420165	0
508702	885946	dnaK	6272731	888929	purB	987564	1	0.420165	0
514897	887092	dnaN	6272731	888929	purB	993759	1	0.420165	0
564354	885347	eccB5	6272731	888929	purB	1043216	1	0.420165	0
635126	886112	embC	6272731	888929	purB	1113988	1	0.420165	0
818177	885720	gcvH	6272731	888929	purB	1297039	1	0.420165	0
886771	886195	gltB	6272731	888929	purB	1365633	1	0.420165	0
5310073	887241	hsaA	6272731	888929	purB	962658	1	0.420165	0
5368140	886510	iniA	6272731	888929	purB	904591	1	0.420165	0
5760781	885038	mprA	6272731	888929	purB	511950	1	0.420165	0
5764693	887528	mptA	6272731	888929	purB	508038	1	0.420165	0
5845048	886281	nadC	6272731	888929	purB	427683	1	0.420165	0
5919379	887530	nuoI	6272731	888929	purB	353352	1	0.420165	0
5936231	886985	oppA	6272731	888929	purB	336500	1	0.420165	0
6226849	888210	ppsE	6272731	888929	purB	45882	1	0.420165	0
150559	885539	bacA	6300888	885048	pyrG	601264	1	0.420165	0
206094	887857	caeA	6300888	885048	pyrG	656799	1	0.420165	0
225623	886253	carB	6300888	885048	pyrG	676328	1	0.420165	0
271211	885693	cmr	6300888	885048	pyrG	721916	1	0.420165	0
514897	887092	dnaN	6300888	885048	pyrG	965602	1	0.420165	0
679588	886218	esxD	6300888	885048	pyrG	1130293	1	0.420165	0
768520	888839	fprA	6300888	885048	pyrG	1219225	1	0.420165	0
818177	885720	gcvH	6300888	885048	pyrG	1268882	1	0.420165	0
837764	886893	glgB	6300888	885048	pyrG	1288469	1	0.420165	0
839047	886893	glgB	6300888	885048	pyrG	1289752	1	0.420165	0
886771	886195	gltB	6300888	885048	pyrG	1337476	1	0.420165	0
5753956	885404	moeA1	6300888	885048	pyrG	546932	1	0.420165	0
5760781	885038	mprA	6300888	885048	pyrG	540107	1	0.420165	0
5764693	887528	mptA	6300888	885048	pyrG	536195	1	0.420165	0
5845048	886281	nadC	6300888	885048	pyrG	455840	1	0.420165	0
6226849	888210	ppsE	6300888	885048	pyrG	74039	1	0.420165	0
6272731	888929	purB	6300888	885048	pyrG	28157	1	0.420165	0
38565	885652	adhA	6547958	885426	sucD	242200	1	0.420165	0
508702	885946	dnaK	6547958	885426	sucD	712337	1	0.420165	0
514897	887092	dnaN	6547958	885426	sucD	718532	1	0.420165	0
564354	885347	eccB5	6547958	885426	sucD	767989	1	0.420165	0
635126	886112	embC	6547958	885426	sucD	838761	1	0.420165	0
768520	888839	fprA	6547958	885426	sucD	972155	1	0.420165	0
818177	885720	gcvH	6547958	885426	sucD	1021812	1	0.420165	0
886771	886195	gltB	6547958	885426	sucD	1090406	1	0.420165	0
5368140	886510	iniA	6547958	885426	sucD	1179818	1	0.420165	0
5760781	885038	mprA	6547958	885426	sucD	787177	1	0.420165	0
5764693	887528	mptA	6547958	885426	sucD	783265	1	0.420165	0
5845048	886281	nadC	6547958	885426	sucD	702910	1	0.420165	0
5919379	887530	nuoI	6547958	885426	sucD	628579	1	0.420165	0
5936231	886985	oppA	6547958	885426	sucD	611727	1	0.420165	0
6258094	887070	pstP	6547958	885426	sucD	289864	1	0.420165	0
6272731	888929	purB	6547958	885426	sucD	275227	1	0.420165	0
150559	885539	bacA	6572345	886094	tcrY	329807	1	0.420165	0
271211	885693	cmr	6572345	886094	tcrY	450459	1	0.420165	0
508702	885946	dnaK	6572345	886094	tcrY	687950	1	0.420165	0
514897	887092	dnaN	6572345	886094	tcrY	694145	1	0.420165	0
564354	885347	eccB5	6572345	886094	tcrY	743602	1	0.420165	0
635126	886112	embC	6572345	886094	tcrY	814374	1	0.420165	0
768520	888839	fprA	6572345	886094	tcrY	947768	1	0.420165	0
818177	885720	gcvH	6572345	886094	tcrY	997425	1	0.420165	0
837764	886893	glgB	6572345	886094	tcrY	1017012	1	0.420165	0
839047	886893	glgB	6572345	886094	tcrY	1018295	1	0.420165	0
5368140	886510	iniA	6572345	886094	tcrY	1204205	1	0.420165	0
5753956	885404	moeA1	6572345	886094	tcrY	818389	1	0.420165	0
5845048	886281	nadC	6572345	886094	tcrY	727297	1	0.420165	0
6226849	888210	ppsE	6572345	886094	tcrY	345496	1	0.420165	0
6258094	887070	pstP	6572345	886094	tcrY	314251	1	0.420165	0
6272731	888929	purB	6572345	886094	tcrY	299614	1	0.420165	0
6547958	885426	sucD	6572345	886094	tcrY	24387	1	0.420165	0
225623	886253	carB	6747941	886009	zur	229275	1	0.420165	0
271211	885693	cmr	6747941	886009	zur	274863	1	0.420165	0
508702	885946	dnaK	6747941	886009	zur	512354	1	0.420165	0
514897	887092	dnaN	6747941	886009	zur	518549	1	0.420165	0
564354	885347	eccB5	6747941	886009	zur	568006	1	0.420165	0
768520	888839	fprA	6747941	886009	zur	772172	1	0.420165	0
6226849	888210	ppsE	6747941	886009	zur	521092	1	0.420165	0
6258094	887070	pstP	6747941	886009	zur	489847	1	0.420165	0
679588	886218	esxD	818177	885720	gcvH	138589	1	0.420165	0
679588	886218	esxD	5310073	887241	hsaA	2121108	0	0.420165	0
225623	886253	carB	5753956	885404	moeA1	1223260	0	0.420165	0
635126	886112	embC	5760781	885038	mprA	1625938	1	0.420165	0
635126	886112	embC	5764693	887528	mptA	1622026	1	0.420165	0
225623	886253	carB	5936231	886985	oppA	1040985	1	0.420165	0
5368140	886510	iniA	6258094	887070	pstP	889954	1	0.420165	0
5936231	886985	oppA	6258094	887070	pstP	321863	1	0.420165	0
5936231	886985	oppA	6300888	885048	pyrG	364657	1	0.420165	0
38565	885652	adhA	206094	887857	caeA	167529	0	0.420165	0
150559	885539	bacA	206094	887857	caeA	55535	1	0.420165	0
38565	885652	adhA	225623	886253	carB	187058	0	0.420165	0
38565	885652	adhA	271211	885693	cmr	232646	0	0.420165	0
206094	887857	caeA	271211	885693	cmr	65117	0	0.420165	0
225623	886253	carB	271211	885693	cmr	45588	0	0.420165	0
150559	885539	bacA	438511	887069	deaD	287952	1	0.420165	0
206094	887857	caeA	438511	887069	deaD	232417	0	0.420165	0
225623	886253	carB	438511	887069	deaD	212888	0	0.420165	0
225623	886253	carB	508702	885946	dnaK	283079	0	0.420165	0
150559	885539	bacA	514897	887092	dnaN	364338	1	0.420165	0
206094	887857	caeA	514897	887092	dnaN	308803	0	0.420165	0
225623	886253	carB	514897	887092	dnaN	289274	0	0.420165	0
438511	887069	deaD	514897	887092	dnaN	76386	0	0.420165	0
225623	886253	carB	564354	885347	eccB5	338731	0	0.420165	0
206094	887857	caeA	635126	886112	embC	429032	0	0.420165	0
225623	886253	carB	635126	886112	embC	409503	0	0.420165	0
564354	885347	eccB5	635126	886112	embC	70772	0	0.420165	0
206094	887857	caeA	679588	886218	esxD	473494	0	0.420165	0
271211	885693	cmr	679588	886218	esxD	408377	0	0.420165	0
564354	885347	eccB5	679588	886218	esxD	115234	0	0.420165	0
635126	886112	embC	679588	886218	esxD	44462	0	0.420165	0
206094	887857	caeA	768520	888839	fprA	562426	0	0.420165	0
679588	886218	esxD	768520	888839	fprA	88932	0	0.420165	0
38565	885652	adhA	818177	885720	gcvH	779612	0	0.420165	0
150559	885539	bacA	818177	885720	gcvH	667618	0	0.420165	0
206094	887857	caeA	818177	885720	gcvH	612083	0	0.420165	0
225623	886253	carB	818177	885720	gcvH	592554	0	0.420165	0
271211	885693	cmr	818177	885720	gcvH	546966	0	0.420165	0
438511	887069	deaD	818177	885720	gcvH	379666	0	0.420165	0
271211	885693	cmr	837764	886893	glgB	566553	0	0.420165	0
438511	887069	deaD	837764	886893	glgB	399253	0	0.420165	0
514897	887092	dnaN	837764	886893	glgB	322867	0	0.420165	0
635126	886112	embC	837764	886893	glgB	202638	0	0.420165	0
679588	886218	esxD	837764	886893	glgB	158176	0	0.420165	0
271211	885693	cmr	839047	886893	glgB	567836	0	0.420165	0
438511	887069	deaD	839047	886893	glgB	400536	0	0.420165	0
514897	887092	dnaN	839047	886893	glgB	324150	0	0.420165	0
635126	886112	embC	839047	886893	glgB	203921	0	0.420165	0
679588	886218	esxD	839047	886893	glgB	159459	0	0.420165	0
38565	885652	adhA	886771	886195	gltB	848206	0	0.420165	0
206094	887857	caeA	886771	886195	gltB	680677	1	0.420165	0
225623	886253	carB	886771	886195	gltB	661148	0	0.420165	0
271211	885693	cmr	886771	886195	gltB	615560	0	0.420165	0
508702	885946	dnaK	886771	886195	gltB	378069	0	0.420165	0
564354	885347	eccB5	886771	886195	gltB	322417	0	0.420165	0
837764	886893	glgB	886771	886195	gltB	49007	0	0.420165	0
839047	886893	glgB	886771	886195	gltB	47724	0	0.420165	0
206094	887857	caeA	5310073	887241	hsaA	1647614	0	0.420165	0
635126	886112	embC	5310073	887241	hsaA	2076646	0	0.420165	0
837764	886893	glgB	5310073	887241	hsaA	2279284	0	0.420165	0
839047	886893	glgB	5310073	887241	hsaA	2280567	0	0.420165	0
886771	886195	gltB	5310073	887241	hsaA	2328291	0	0.420165	0
5310073	887241	hsaA	5368140	886510	iniA	58067	0	0.420165	0
38565	885652	adhA	5753956	885404	moeA1	1036202	0	0.420165	0
206094	887857	caeA	5753956	885404	moeA1	1203731	0	0.420165	0
438511	887069	deaD	5753956	885404	moeA1	1436148	0	0.420165	0
679588	886218	esxD	5753956	885404	moeA1	1677225	0	0.420165	0
150559	885539	bacA	5760781	885038	mprA	1141371	0	0.420165	0
206094	887857	caeA	5760781	885038	mprA	1196906	0	0.420165	0
438511	887069	deaD	5760781	885038	mprA	1429323	0	0.420165	0
679588	886218	esxD	5760781	885038	mprA	1670400	0	0.420165	0
768520	888839	fprA	5760781	885038	mprA	1759332	0	0.420165	0
837764	886893	glgB	5760781	885038	mprA	1828576	0	0.420165	0
839047	886893	glgB	5760781	885038	mprA	1829859	0	0.420165	0
5310073	887241	hsaA	5760781	885038	mprA	450708	0	0.420165	0
150559	885539	bacA	5764693	887528	mptA	1137459	0	0.420165	0
206094	887857	caeA	5764693	887528	mptA	1192994	0	0.420165	0
438511	887069	deaD	5764693	887528	mptA	1425411	0	0.420165	0
679588	886218	esxD	5764693	887528	mptA	1666488	0	0.420165	0
768520	888839	fprA	5764693	887528	mptA	1755420	0	0.420165	0
837764	886893	glgB	5764693	887528	mptA	1824664	0	0.420165	0
839047	886893	glgB	5764693	887528	mptA	1825947	0	0.420165	0
5310073	887241	hsaA	5764693	887528	mptA	454620	0	0.420165	0
150559	885539	bacA	5845048	886281	nadC	1057104	1	0.420165	0
206094	887857	caeA	5845048	886281	nadC	1112639	0	0.420165	0
271211	885693	cmr	5845048	886281	nadC	1177756	0	0.420165	0
438511	887069	deaD	5845048	886281	nadC	1345056	0	0.420165	0
679588	886218	esxD	5845048	886281	nadC	1586133	0	0.420165	0
768520	888839	fprA	5845048	886281	nadC	1675065	0	0.420165	0
886771	886195	gltB	5845048	886281	nadC	1793316	0	0.420165	0
5310073	887241	hsaA	5845048	886281	nadC	534975	0	0.420165	0
5368140	886510	iniA	5845048	886281	nadC	476908	0	0.420165	0
5753956	885404	moeA1	5845048	886281	nadC	91092	0	0.420165	0
206094	887857	caeA	5919379	887530	nuoI	1038308	0	0.420165	0
271211	885693	cmr	5919379	887530	nuoI	1103425	0	0.420165	0
5310073	887241	hsaA	5919379	887530	nuoI	609306	0	0.420165	0
5368140	886510	iniA	5919379	887530	nuoI	551239	0	0.420165	0
5760781	885038	mprA	5919379	887530	nuoI	158598	0	0.420165	0
5764693	887528	mptA	5919379	887530	nuoI	154686	0	0.420165	0
271211	885693	cmr	5936231	886985	oppA	1086573	0	0.420165	0
438511	887069	deaD	5936231	886985	oppA	1253873	0	0.420165	0
679588	886218	esxD	5936231	886985	oppA	1494950	0	0.420165	0
5753956	885404	moeA1	5936231	886985	oppA	182275	0	0.420165	0
5760781	885038	mprA	5936231	886985	oppA	175450	0	0.420165	0
5764693	887528	mptA	5936231	886985	oppA	171538	0	0.420165	0
38565	885652	adhA	6226849	888210	ppsE	563309	0	0.420165	0
206094	887857	caeA	6226849	888210	ppsE	730838	0	0.420165	0
271211	885693	cmr	6226849	888210	ppsE	795955	0	0.420165	0
564354	885347	eccB5	6226849	888210	ppsE	1089098	0	0.420165	0
635126	886112	embC	6226849	888210	ppsE	1159870	0	0.420165	0
837764	886893	glgB	6226849	888210	ppsE	1362508	0	0.420165	0
839047	886893	glgB	6226849	888210	ppsE	1363791	0	0.420165	0
5753956	885404	moeA1	6226849	888210	ppsE	472893	0	0.420165	0
5760781	885038	mprA	6226849	888210	ppsE	466068	0	0.420165	0
5764693	887528	mptA	6226849	888210	ppsE	462156	0	0.420165	0
5845048	886281	nadC	6226849	888210	ppsE	381801	0	0.420165	0
508702	885946	dnaK	6241149	887256	proC	1019146	0	0.420165	0
679588	886218	esxD	6241149	887256	proC	1190032	0	0.420165	0
818177	885720	gcvH	6241149	887256	proC	1328621	0	0.420165	0
5310073	887241	hsaA	6241149	887256	proC	931076	0	0.420165	0
5368140	886510	iniA	6241149	887256	proC	873009	0	0.420165	0
5753956	885404	moeA1	6241149	887256	proC	487193	0	0.420165	0
38565	885652	adhA	6258094	887070	pstP	532064	0	0.420165	0
225623	886253	carB	6258094	887070	pstP	719122	0	0.420165	0
438511	887069	deaD	6258094	887070	pstP	932010	1	0.420165	0
564354	885347	eccB5	6258094	887070	pstP	1057853	0	0.420165	0
837764	886893	glgB	6258094	887070	pstP	1331263	0	0.420165	0
839047	886893	glgB	6258094	887070	pstP	1332546	0	0.420165	0
886771	886195	gltB	6258094	887070	pstP	1380270	0	0.420165	0
5310073	887241	hsaA	6258094	887070	pstP	948021	0	0.420165	0
5753956	885404	moeA1	6258094	887070	pstP	504138	0	0.420165	0
5760781	885038	mprA	6258094	887070	pstP	497313	0	0.420165	0
5764693	887528	mptA	6258094	887070	pstP	493401	0	0.420165	0
6226849	888210	ppsE	6258094	887070	pstP	31245	0	0.420165	0
38565	885652	adhA	6272731	888929	purB	517427	0	0.420165	0
206094	887857	caeA	6272731	888929	purB	684956	0	0.420165	0
679588	886218	esxD	6272731	888929	purB	1158450	0	0.420165	0
837764	886893	glgB	6272731	888929	purB	1316626	0	0.420165	0
839047	886893	glgB	6272731	888929	purB	1317909	0	0.420165	0
5753956	885404	moeA1	6272731	888929	purB	518775	0	0.420165	0
6241149	887256	proC	6272731	888929	purB	31582	0	0.420165	0
38565	885652	adhA	6300888	885048	pyrG	489270	0	0.420165	0
438511	887069	deaD	6300888	885048	pyrG	889216	0	0.420165	0
508702	885946	dnaK	6300888	885048	pyrG	959407	0	0.420165	0
564354	885347	eccB5	6300888	885048	pyrG	1015059	0	0.420165	0
635126	886112	embC	6300888	885048	pyrG	1085831	0	0.420165	0
5310073	887241	hsaA	6300888	885048	pyrG	990815	0	0.420165	0
5368140	886510	iniA	6300888	885048	pyrG	932748	0	0.420165	0
5919379	887530	nuoI	6300888	885048	pyrG	381509	0	0.420165	0
6241149	887256	proC	6300888	885048	pyrG	59739	0	0.420165	0
6258094	887070	pstP	6300888	885048	pyrG	42794	0	0.420165	0
150559	885539	bacA	6547958	885426	sucD	354194	1	0.420165	0
206094	887857	caeA	6547958	885426	sucD	409729	0	0.420165	0
225623	886253	carB	6547958	885426	sucD	429258	0	0.420165	0
271211	885693	cmr	6547958	885426	sucD	474846	0	0.420165	0
438511	887069	deaD	6547958	885426	sucD	642146	0	0.420165	0
679588	886218	esxD	6547958	885426	sucD	883223	0	0.420165	0
837764	886893	glgB	6547958	885426	sucD	1041399	0	0.420165	0
839047	886893	glgB	6547958	885426	sucD	1042682	0	0.420165	0
5310073	887241	hsaA	6547958	885426	sucD	1237885	0	0.420165	0
5753956	885404	moeA1	6547958	885426	sucD	794002	0	0.420165	0
6226849	888210	ppsE	6547958	885426	sucD	321109	0	0.420165	0
6241149	887256	proC	6547958	885426	sucD	306809	0	0.420165	0
6300888	885048	pyrG	6547958	885426	sucD	247070	0	0.420165	0
38565	885652	adhA	6572345	886094	tcrY	217813	0	0.420165	0
206094	887857	caeA	6572345	886094	tcrY	385342	0	0.420165	0
225623	886253	carB	6572345	886094	tcrY	404871	0	0.420165	0
438511	887069	deaD	6572345	886094	tcrY	617759	0	0.420165	0
679588	886218	esxD	6572345	886094	tcrY	858836	0	0.420165	0
886771	886195	gltB	6572345	886094	tcrY	1066019	0	0.420165	0
5760781	885038	mprA	6572345	886094	tcrY	811564	0	0.420165	0
5764693	887528	mptA	6572345	886094	tcrY	807652	0	0.420165	0
5919379	887530	nuoI	6572345	886094	tcrY	652966	0	0.420165	0
5936231	886985	oppA	6572345	886094	tcrY	636114	0	0.420165	0
6241149	887256	proC	6572345	886094	tcrY	331196	0	0.420165	0
6300888	885048	pyrG	6572345	886094	tcrY	271457	0	0.420165	0
38565	885652	adhA	6747941	886009	zur	42217	0	0.420165	0
150559	885539	bacA	6747941	886009	zur	154211	0	0.420165	0
206094	887857	caeA	6747941	886009	zur	209746	0	0.420165	0
635126	886112	embC	6747941	886009	zur	638778	0	0.420165	0
679588	886218	esxD	6747941	886009	zur	683240	0	0.420165	0
818177	885720	gcvH	6747941	886009	zur	821829	0	0.420165	0
886771	886195	gltB	6747941	886009	zur	890423	0	0.420165	0
5368140	886510	iniA	6747941	886009	zur	1379801	0	0.420165	0
5753956	885404	moeA1	6747941	886009	zur	993985	0	0.420165	0
5760781	885038	mprA	6747941	886009	zur	987160	0	0.420165	0
5764693	887528	mptA	6747941	886009	zur	983248	0	0.420165	0
5845048	886281	nadC	6747941	886009	zur	902893	0	0.420165	0
5919379	887530	nuoI	6747941	886009	zur	828562	0	0.420165	0
5936231	886985	oppA	6747941	886009	zur	811710	0	0.420165	0
6241149	887256	proC	6747941	886009	zur	506792	0	0.420165	0
6272731	888929	purB	6747941	886009	zur	475210	0	0.420165	0
6300888	885048	pyrG	6747941	886009	zur	447053	0	0.420165	0
6547958	885426	sucD	6747941	886009	zur	199983	0	0.420165	0
6572345	886094	tcrY	6747941	886009	zur	175596	0	0.420165	0
562698	886645	eccB3	5934914	886985	oppA	1379377	0	0.417019	0
5715652	886145	mmpL8	5762846	885062	mprB	47194	0	0.416548	0
562698	886645	eccB3	6221850	887172	ppsD	1092441	0	0.415245	0
562698	886645	eccB3	5904873	887666	nrdZ	1409418	0	0.413967	0
5686313	886413	mmpL1	5729589	886321	mmpS4	43276	0	0.413039	0
