# Supplementary material for: An Epistatic Network Describes oppA and glgB as Relevant Genes for Mycobacterium tuberculosis
Source: Front Mol Biosci. 2022 May 31;9:856212. doi: 10.3389/fmolb.2022.856212 (PMC9194097; doi:10.3389/fmolb.2022.856212)
Supplement: Supplementary file 5 [file Table1.XLSX]

## Sheet: Sheet1
Table S1. Model scores for phylogeny estimation with RAxML Next Generation. Scores are sorted by AIC.
Model	log Likelihood	AIC	BIC
GTR+R4+FO	-1.00909e+07	2.01828e+07	2.01899e+07
GTR+G+FO	-1.02226e+07	2.04462e+07	2.04533e+07
GTR+G+FC	-1.0223e+07	2.04471e+07	2.04542e+07
GTR	-1.02866e+07	2.05742e+07	2.05813e+07
JC+G	-1.06033e+07	2.12077e+07	2.12146e+07
JC	-1.06672e+07	2.13354e+07	2.13423e+07
AIC=Akaike’s an Information Criterion; BIC=Bayesian Information Criterion; JC=Jukes-Cantor; G=Gamma model of rate heterogeneity; GTR=Simple GTR model; FC=Empirical base frequencies; FO=ML estimate of the base frequencies; R4=4 free rates instead of GAMMA-distributed rates.
