# Supplementary material for: An Epistatic Network Describes oppA and glgB as Relevant Genes for Mycobacterium tuberculosis
Source: Front Mol Biosci. 2022 May 31;9:856212. doi: 10.3389/fmolb.2022.856212 (PMC9194097; doi:10.3389/fmolb.2022.856212)
Supplement: Supplementary file 6 [file DataSheet8.XLSX]

## Sheet: oppA
Supplementary Data S8. Positions of polymorphic loci of genes interacting with the three positions of polymorphic loci of oppA (5934914 and 5936231). Gene ENTREZ id and gene name for each position is included. The border color corresponds to the sections in Figure 7.
	Polymorphic loci of genes interacting with oppA
Position of polymorphic loci of oppA	Position in the pan-genome-wide alignment	Gene ENTREZ id	Gene name
5934914	287268	888521	cobM
5934914	375337	885254	ctpV
5934914	562698	886645	eccB3
5934914	5275287	888934	hemE
5934914	5812933	888036	murG
5934914	5904873	887666	nrdZ
5934914	6164526	885956	ppdK
5934914	6221850	887172	ppsD
5936231	38565	885652	adhA
5936231	150559	885539	bacA
5936231	206094	887857	caeA
5936231	225623	886253	carB
5936231	271211	885693	cmr
5936231	438511	887069	deaD
5936231	508702	885946	dnaK
5936231	514897	887092	dnaN
5936231	564354	885347	eccB5
5936231	635126	886112	embC
5936231	679588	886218	esxD
5936231	768520	888839	fprA
5936231	818177	885720	gcvH
5936231	837764	886893	glgB
5936231	839047	886893	glgB
5936231	886771	886195	gltB
5936231	5310073	887241	hsaA
5936231	5368140	886510	iniA
5936231	5753956	885404	moeA1
5936231	5760781	885038	mprA
5936231	5764693	887528	mptA
5936231	5845048	886281	nadC
5936231	6226849	888210	ppsE
5936231	6241149	887256	proC
5936231	6258094	887070	pstP
5936231	6272731	888929	purB
5936231	6300888	885048	pyrG
5936231	6547958	885426	sucD
5936231	6572345	886094	tcrY
5936231	6747941	886009	zur
