# Supplementary material for: An Epistatic Network Describes oppA and glgB as Relevant Genes for Mycobacterium tuberculosis
Source: Front Mol Biosci. 2022 May 31;9:856212. doi: 10.3389/fmolb.2022.856212 (PMC9194097; doi:10.3389/fmolb.2022.856212)
Supplement: Supplementary file 7 [file DataSheet5.XLSX]

## Sheet: who-drug-glgB
Supplementary Data S5. Enriched GO terms using DAVID for genes interacting with glgB.
ATP binding: GO:0005524~ATP binding
Cell wall organization: GO:0071555~cell wall organization
Cell wall: GO:0005618~cell wall
Cytosol: GO:0005829~cytosol
Integral component plasma membr.: GO:0005887~integral component of plasma membrane
Pathogenesis: GO:0009405~pathogenesis
Phosphoprotein phosphatase activ.: GO:0004721~phosphoprotein phosphatase activity
Plasma membrane: GO:0005886~plasma membrane
Gene	Product	Biological processes		Cellular components				Molecular functions
adhA	alcohol dehydrogenase A
alkA	bifunctional regulatory protein/DNA repair enzyme AlkA			Cell wall	Plasma membrane
ansP1	L-asparagine permease						Integral component plasma membr.
bacA	vitamin B12 transport ATP-binding protein BacA				Plasma membrane		Integral component plasma membr.	ATP binding
caeA	carboxylesterase A	Pathogenesis			Plasma membrane	Cytosol
carB	carbamoyl-phosphate synthase large subunit				Plasma membrane			ATP binding
cmr	HTH-type transcriptional regulator Cmr
deaD	ATP-dependent RNA helicase DeaD			Cell wall		Cytosol		ATP binding
dnaK	chaperone protein DnaK			Cell wall	Plasma membrane	Cytosol		ATP binding
dnaN	DNA polymerase III subunit beta			Cell wall
eccA3	ESX-3 secretion system protein EccA			Cell wall	Plasma membrane	Cytosol		ATP binding
eccB5	ESX-5 type VII secretion system protein EccB5			Cell wall	Plasma membrane
embC	arabinosyltransferase C		Cell wall organization		Plasma membrane	Cytosol
espI	ESX-1 secretion-associated protein EspI	Pathogenesis			Plasma membrane			ATP binding
esxD	ESAT-6 like protein EsxD
fgd1	(F)420-dependent glucose-6-phosphate dehydrogenase			Cell wall	Plasma membrane	Cytosol
fprA	NADPH-ferredoxin reductase FprA			Cell wall
galK	galactokinase							ATP binding
gcvH	glycine cleavage system protein H
gltB	glutamate synthase large subunit				Plasma membrane	Cytosol
hsaA	flavin-dependent monooxygenase oxygenase subunit HsaA				Plasma membrane
hsaB	flavin-dependent monooxygenase reductase subunit HsaB
idi	isopentenyl-diphosphate delta-isomerase
iniA	isoniazid inductible protein IniA			Cell wall	Plasma membrane
katG	catalase-peroxidase			Cell wall	Plasma membrane	Cytosol
lipY	triacylglycerol lipase Lip
lpdA	NAD(P)H quinone reductase LpdA	Pathogenesis
lysX	bifunctional lysine--tRNA ligase/phosphatidylglycerol lysyltransferase	Pathogenesis		Cell wall	Plasma membrane	Cytosol		ATP binding
mazF3	mRNA interferase MazF3
mgtA	GDP-mannose-dependent alpha-mannosyltransferase	Pathogenesis
mmpL2	transmembrane transport protein MmpL2			Cell wall	Plasma membrane
mmpL3	transmembrane transport protein MmpL3		Cell wall organization	Cell wall			Integral component plasma membr.
mmpL5	transmembrane transport protein MmpL5					Cytosol	Integral component plasma membr.
mmpL8	integral membrane transport protein MmpL8		Cell wall organization	Cell wall	Plasma membrane	Cytosol
moeA1	molybdopterin molybdenumtransferase 1				Plasma membrane	Cytosol
mprA	two-component response regulator MrpA	Pathogenesis		Cell wall	Plasma membrane
mprB	two component histidine-protein kinase/phosphatase MprB	Pathogenesis			Plasma membrane			ATP binding	Phosphoprotein phosphatase activ.
mptA	alpha(1->6)-mannopyranosyltransferase A
nadC	nicotinate-nucleotide pyrophosphatase			Cell wall	Plasma membrane
nuoI	NADH-quinone oxidoreductase subunit I			Cell wall	Plasma membrane	Cytosol
oppA	Oligopeptide-binding protein OppA				Plasma membrane		Integral component plasma membr.
otsA	trehalose-phosphate synthase			Cell wall	Plasma membrane	Cytosol
pbpB	penicillin-binding membrane protein PbpB				Plasma membrane
pheS	phenylalanine--tRNA ligase subunit alpha				Plasma membrane			ATP binding
ppsE	phthiocerol synthesis polyketide synthase type I PpsE			Cell wall	Plasma membrane
prcA	proteasome subunit alpha	Pathogenesis		Cell wall	Plasma membrane
proC	pyrroline-5-carboxylate reductase				Plasma membrane
pstP	phosphoserine/threonine phosphatase PstP			Cell wall			Integral component plasma membr.		Phosphoprotein phosphatase activ.
pta	phosphate acetyltransferase
purB	adenylosuccinate lyase PurB
pyrG	CTP synthase				Plasma membrane			ATP binding
sucD	succinyl-CoA ligase subunit alpha			Cell wall	Plasma membrane	Cytosol		ATP binding
tatB	Sec-independent protein translocase protein TatB						Integral component plasma membr.
tcrY	two component sensor kinase TcrY				Plasma membrane	Cytosol		ATP binding
trpG	anthranilate synthase component II				Plasma membrane	Cytosol
zur	zinc uptake regulation protein				Plasma membrane
