# Supplementary material for: An Epistatic Network Describes oppA and glgB as Relevant Genes for Mycobacterium tuberculosis
Source: Front Mol Biosci. 2022 May 31;9:856212. doi: 10.3389/fmolb.2022.856212 (PMC9194097; doi:10.3389/fmolb.2022.856212)
Supplement: Supplementary file 8 [file DataSheet1.XLSX]

## Sheet: S1_List_254_strains
Supplementary Data S1. List of 254 reference strains of Mycobacterium tuberculosis sensu stricto from the NCBI Refseq database as of 4 November 2020.
Strain_filename
GCF_000008585.1_ASM858v1_genomic.fna
GCF_000016145.1_ASM1614v1_genomic.fna
GCF_000016925.1_ASM1692v1_genomic.fna
GCF_000023625.1_ASM2362v1_genomic.fna
GCF_000153685.2_ASM15368v2_genomic.fna
GCF_000154585.2_ASM15458v2_genomic.fna
GCF_000154605.2_ASM15460v2_genomic.fna
GCF_000193185.2_ASM19318v2_genomic.fna
GCF_000195955.2_ASM19595v2_genomic.fna
GCF_000224435.1_ASM22443v1_genomic.fna
GCF_000270365.1_ASM27036v1_genomic.fna
GCF_000277735.2_ASM27773v2_genomic.fna
GCF_000331445.1_ASM33144v1_genomic.fna
GCF_000350205.1_ASM35020v1_genomic.fna
GCF_000400615.1_ASM40061v1_genomic.fna
GCF_000422125.1_ASM42212v1_genomic.fna
GCF_000572125.1_ASM57212v1_genomic.fna
GCF_000572155.1_ASM57215v1_genomic.fna
GCF_000572175.1_ASM57217v1_genomic.fna
GCF_000572195.1_ASM57219v1_genomic.fna
GCF_000698475.1_ASM69847v1_genomic.fna
GCF_000706665.1_ASM70666v1_genomic.fna
GCF_000738445.1_ASM73844v1_genomic.fna
GCF_000738475.1_ASM73847v1_genomic.fna
GCF_000756525.1_ASM75652v1_genomic.fna
GCF_000756545.1_ASM75654v1_genomic.fna
GCF_000786505.1_MT49-02_genomic.fna
GCF_000827085.1_ASM82708v1_genomic.fna
GCF_000828995.1_ASM82899v1_genomic.fna
GCF_001275565.2_ASM127556v2_genomic.fna
GCF_001544705.1_ASM154470v1_genomic.fna
GCF_001545015.1_ASM154501v1_genomic.fna
GCF_001597645.2_ASM159764v2_genomic.fna
GCF_001702435.1_ASM170243v1_genomic.fna
GCF_001708265.1_ASM170826v1_genomic.fna
GCF_001750865.1_ASM175086v1_genomic.fna
GCF_001855255.1_ASM185525v1_genomic.fna
GCF_001870145.1_ASM187014v1_genomic.fna
GCF_001895765.1_ASM189576v1_genomic.fna
GCF_001895785.1_ASM189578v1_genomic.fna
GCF_001895805.1_ASM189580v1_genomic.fna
GCF_001895825.1_ASM189582v1_genomic.fna
GCF_001895845.1_ASM189584v1_genomic.fna
GCF_001895865.1_ASM189586v1_genomic.fna
GCF_001922485.1_ASM192248v1_genomic.fna
GCF_001938725.1_ASM193872v1_genomic.fna
GCF_002072775.2_ASM207277v2_genomic.fna
GCF_002116755.1_ASM211675v1_genomic.fna
GCF_002116775.1_ASM211677v1_genomic.fna
GCF_002116795.1_ASM211679v1_genomic.fna
GCF_002116815.1_ASM211681v1_genomic.fna
GCF_002116835.1_ASM211683v1_genomic.fna
GCF_002116855.1_ASM211685v1_genomic.fna
GCF_002208235.1_ASM220823v1_genomic.fna
GCF_002356015.1_ASM235601v1_genomic.fna
GCF_002356255.1_ASM235625v1_genomic.fna
GCF_002357935.1_ASM235793v1_genomic.fna
GCF_002357955.1_ASM235795v1_genomic.fna
GCF_002357975.1_ASM235797v1_genomic.fna
GCF_002446875.1_ASM244687v1_genomic.fna
GCF_002446895.1_ASM244689v1_genomic.fna
GCF_002446915.1_ASM244691v1_genomic.fna
GCF_002446935.1_ASM244693v1_genomic.fna
GCF_002446955.1_ASM244695v1_genomic.fna
GCF_002446975.1_ASM244697v1_genomic.fna
GCF_002446995.1_ASM244699v1_genomic.fna
GCF_002447015.1_ASM244701v1_genomic.fna
GCF_002447035.1_ASM244703v1_genomic.fna
GCF_002447055.1_ASM244705v1_genomic.fna
GCF_002447075.1_ASM244707v1_genomic.fna
GCF_002447095.1_ASM244709v1_genomic.fna
GCF_002447115.1_ASM244711v1_genomic.fna
GCF_002447135.1_ASM244713v1_genomic.fna
GCF_002447155.1_ASM244715v1_genomic.fna
GCF_002447175.1_ASM244717v1_genomic.fna
GCF_002447195.1_ASM244719v1_genomic.fna
GCF_002447215.1_ASM244721v1_genomic.fna
GCF_002447235.1_ASM244723v1_genomic.fna
GCF_002447255.1_ASM244725v1_genomic.fna
GCF_002447275.1_ASM244727v1_genomic.fna
GCF_002447295.1_ASM244729v1_genomic.fna
GCF_002447315.1_ASM244731v1_genomic.fna
GCF_002447335.1_ASM244733v1_genomic.fna
GCF_002447355.1_ASM244735v1_genomic.fna
GCF_002447375.1_ASM244737v1_genomic.fna
GCF_002447395.1_ASM244739v1_genomic.fna
GCF_002447415.1_ASM244741v1_genomic.fna
GCF_002447435.1_ASM244743v1_genomic.fna
GCF_002447455.1_ASM244745v1_genomic.fna
GCF_002447475.1_ASM244747v1_genomic.fna
GCF_002447495.1_ASM244749v1_genomic.fna
GCF_002447515.1_ASM244751v1_genomic.fna
GCF_002447535.1_ASM244753v1_genomic.fna
GCF_002447555.1_ASM244755v1_genomic.fna
GCF_002447575.1_ASM244757v1_genomic.fna
GCF_002447595.1_ASM244759v1_genomic.fna
GCF_002447615.1_ASM244761v1_genomic.fna
GCF_002447635.1_ASM244763v1_genomic.fna
GCF_002447655.1_ASM244765v1_genomic.fna
GCF_002447675.1_ASM244767v1_genomic.fna
GCF_002447695.1_ASM244769v1_genomic.fna
GCF_002447715.1_ASM244771v1_genomic.fna
GCF_002447735.1_ASM244773v1_genomic.fna
GCF_002447755.1_ASM244775v1_genomic.fna
GCF_002447775.1_ASM244777v1_genomic.fna
GCF_002447795.1_ASM244779v1_genomic.fna
GCF_002447815.1_ASM244781v1_genomic.fna
GCF_002447835.1_ASM244783v1_genomic.fna
GCF_002447855.1_ASM244785v1_genomic.fna
GCF_002447875.1_ASM244787v1_genomic.fna
GCF_002447895.1_ASM244789v1_genomic.fna
GCF_002447915.1_ASM244791v1_genomic.fna
GCF_002447935.1_ASM244793v1_genomic.fna
GCF_002447955.1_ASM244795v1_genomic.fna
GCF_002447975.1_ASM244797v1_genomic.fna
GCF_002447995.1_ASM244799v1_genomic.fna
GCF_002448015.1_ASM244801v1_genomic.fna
GCF_002448035.1_ASM244803v1_genomic.fna
GCF_002448055.1_ASM244805v1_genomic.fna
GCF_002448075.1_ASM244807v1_genomic.fna
GCF_002448095.1_ASM244809v1_genomic.fna
GCF_002448115.1_ASM244811v1_genomic.fna
GCF_002448135.1_ASM244813v1_genomic.fna
GCF_002448155.1_ASM244815v1_genomic.fna
GCF_002448175.1_ASM244817v1_genomic.fna
GCF_002448195.1_ASM244819v1_genomic.fna
GCF_002448215.1_ASM244821v1_genomic.fna
GCF_002886145.1_ASM288614v1_genomic.fna
GCF_002886165.1_ASM288616v1_genomic.fna
GCF_002886195.1_ASM288619v1_genomic.fna
GCF_002886225.1_ASM288622v1_genomic.fna
GCF_002886335.1_ASM288633v1_genomic.fna
GCF_002886405.1_ASM288640v1_genomic.fna
GCF_002886505.1_ASM288650v1_genomic.fna
GCF_002886585.1_ASM288658v1_genomic.fna
GCF_002886685.1_ASM288668v1_genomic.fna
GCF_002886775.1_ASM288677v1_genomic.fna
GCF_002886865.1_ASM288686v1_genomic.fna
GCF_002886945.1_ASM288694v1_genomic.fna
GCF_002887065.1_ASM288706v1_genomic.fna
GCF_002887145.1_ASM288714v1_genomic.fna
GCF_002887255.1_ASM288725v1_genomic.fna
GCF_002887335.1_ASM288733v1_genomic.fna
GCF_003006115.1_ASM300611v1_genomic.fna
GCF_003006135.1_ASM300613v1_genomic.fna
GCF_003265005.1_ASM326500v1_genomic.fna
GCF_003287125.1_ASM328712v1_genomic.fna
GCF_003287145.1_ASM328714v1_genomic.fna
GCF_003287165.1_ASM328716v1_genomic.fna
GCF_003287185.1_ASM328718v1_genomic.fna
GCF_003293655.1_ASM329365v1_genomic.fna
GCF_007833935.1_ASM783393v1_genomic.fna
GCF_008761675.1_ASM876167v1_genomic.fna
GCF_009664875.1_ASM966487v1_genomic.fna
GCF_009730215.1_ASM973021v1_genomic.fna
GCF_009730235.1_ASM973023v1_genomic.fna
GCF_009762675.2_ASM976267v2_genomic.fna
GCF_012923765.1_ASM1292376v1_genomic.fna
GCF_013010385.1_ASM1301038v1_genomic.fna
GCF_013267635.1_ASM1326763v1_genomic.fna
GCF_013267655.1_ASM1326765v1_genomic.fna
GCF_014884625.1_ASM1488462v1_genomic.fna
GCF_014884645.1_ASM1488464v1_genomic.fna
GCF_014884665.1_ASM1488466v1_genomic.fna
GCF_014899205.1_ASM1489920v1_genomic.fna
GCF_014899225.1_ASM1489922v1_genomic.fna
GCF_014899245.1_ASM1489924v1_genomic.fna
GCF_014899265.1_ASM1489926v1_genomic.fna
GCF_014899285.1_ASM1489928v1_genomic.fna
GCF_014899305.1_ASM1489930v1_genomic.fna
GCF_014899325.1_ASM1489932v1_genomic.fna
GCF_014899345.1_ASM1489934v1_genomic.fna
GCF_014899365.1_ASM1489936v1_genomic.fna
GCF_014899385.1_ASM1489938v1_genomic.fna
GCF_014899405.1_ASM1489940v1_genomic.fna
GCF_014899425.1_ASM1489942v1_genomic.fna
GCF_014899445.1_ASM1489944v1_genomic.fna
GCF_014899465.1_ASM1489946v1_genomic.fna
GCF_014899485.1_ASM1489948v1_genomic.fna
GCF_014899505.1_ASM1489950v1_genomic.fna
GCF_014899525.1_ASM1489952v1_genomic.fna
GCF_014899545.1_ASM1489954v1_genomic.fna
GCF_014899565.1_ASM1489956v1_genomic.fna
GCF_014899585.1_ASM1489958v1_genomic.fna
GCF_014899605.1_ASM1489960v1_genomic.fna
GCF_014899625.1_ASM1489962v1_genomic.fna
GCF_014899645.1_ASM1489964v1_genomic.fna
GCF_014899665.1_ASM1489966v1_genomic.fna
GCF_014899685.1_ASM1489968v1_genomic.fna
GCF_014899705.1_ASM1489970v1_genomic.fna
GCF_014899725.1_ASM1489972v1_genomic.fna
GCF_014899745.1_ASM1489974v1_genomic.fna
GCF_014899765.1_ASM1489976v1_genomic.fna
GCF_014899785.1_ASM1489978v1_genomic.fna
GCF_014899805.1_ASM1489980v1_genomic.fna
GCF_014899825.1_ASM1489982v1_genomic.fna
GCF_014899845.1_ASM1489984v1_genomic.fna
GCF_014899865.1_ASM1489986v1_genomic.fna
GCF_014899885.1_ASM1489988v1_genomic.fna
GCF_014899905.1_ASM1489990v1_genomic.fna
GCF_014899925.1_ASM1489992v1_genomic.fna
GCF_014899945.1_ASM1489994v1_genomic.fna
GCF_014899965.1_ASM1489996v1_genomic.fna
GCF_014899985.1_ASM1489998v1_genomic.fna
GCF_014900005.1_ASM1490000v1_genomic.fna
GCF_014900055.1_ASM1490005v1_genomic.fna
GCF_014900075.1_ASM1490007v1_genomic.fna
GCF_014900095.1_ASM1490009v1_genomic.fna
GCF_014900115.1_ASM1490011v1_genomic.fna
GCF_014900135.1_ASM1490013v1_genomic.fna
GCF_014900155.1_ASM1490015v1_genomic.fna
GCF_014900175.1_ASM1490017v1_genomic.fna
GCF_014900195.1_ASM1490019v1_genomic.fna
GCF_014900215.1_ASM1490021v1_genomic.fna
GCF_014900235.1_ASM1490023v1_genomic.fna
GCF_014900255.1_ASM1490025v1_genomic.fna
GCF_014900275.1_ASM1490027v1_genomic.fna
GCF_014900295.1_ASM1490029v1_genomic.fna
GCF_014900315.1_ASM1490031v1_genomic.fna
GCF_014900335.1_ASM1490033v1_genomic.fna
GCF_014900355.1_ASM1490035v1_genomic.fna
GCF_014900375.1_ASM1490037v1_genomic.fna
GCF_014900395.1_ASM1490039v1_genomic.fna
GCF_014900415.1_ASM1490041v1_genomic.fna
GCF_014900435.1_ASM1490043v1_genomic.fna
GCF_014900455.1_ASM1490045v1_genomic.fna
GCF_014900475.1_ASM1490047v1_genomic.fna
GCF_014900495.1_ASM1490049v1_genomic.fna
GCF_014900515.1_ASM1490051v1_genomic.fna
GCF_014900555.1_ASM1490055v1_genomic.fna
GCF_014900595.1_ASM1490059v1_genomic.fna
GCF_014900615.1_ASM1490061v1_genomic.fna
GCF_014900635.1_ASM1490063v1_genomic.fna
GCF_014900655.1_ASM1490065v1_genomic.fna
GCF_014900675.1_ASM1490067v1_genomic.fna
GCF_014900695.1_ASM1490069v1_genomic.fna
GCF_014900715.1_ASM1490071v1_genomic.fna
GCF_014900735.1_ASM1490073v1_genomic.fna
GCF_014900755.1_ASM1490075v1_genomic.fna
GCF_014900775.1_ASM1490077v1_genomic.fna
GCF_014900795.1_ASM1490079v1_genomic.fna
GCF_014900815.1_ASM1490081v1_genomic.fna
GCF_014900835.1_ASM1490083v1_genomic.fna
GCF_014900855.1_ASM1490085v1_genomic.fna
GCF_014900895.1_ASM1490089v1_genomic.fna
GCF_014900965.1_ASM1490096v1_genomic.fna
GCF_014901035.1_ASM1490103v1_genomic.fna
GCF_014901055.1_ASM1490105v1_genomic.fna
GCF_014901075.1_ASM1490107v1_genomic.fna
GCF_014901095.1_ASM1490109v1_genomic.fna
GCF_014901115.1_ASM1490111v1_genomic.fna
GCF_014901135.1_ASM1490113v1_genomic.fna
GCF_014901155.1_ASM1490115v1_genomic.fna
GCF_900520315.1_Mtb_DKC2.180803_genomic.fna
