# Supplementary material for: An Epistatic Network Describes oppA and glgB as Relevant Genes for Mycobacterium tuberculosis
Source: Front Mol Biosci. 2022 May 31;9:856212. doi: 10.3389/fmolb.2022.856212 (PMC9194097; doi:10.3389/fmolb.2022.856212)
Supplement: Supplementary file 9 [file DataSheet2.XLSX]

## Sheet: S2_SpydrPick_outlier_interactio
Supplementary Data S2. The 10,573 outlier epistatic interactions detected by SpydrPick
Description:
Position_1, Position_2: The two positions of the two interacting polymorphic loci in the pan-genome-wide alignment
Distance: The distance between the two positions (bp)
Type_of_interaction: The type of interaction (direct=1, indirect=0)
MI_score: The MI score of the interaction
MI_wo_gaps: The MI score without gaps
Gap_effect: The gap effect
Extreme_outlier: If the interaction outlier is an extreme outlier (yes=1, no=0)
Position_1	Position_2	Distance	Type_of_interaction	MI_score	MI_wo_gaps	Gap_effect	Extreme_outlier
87200	476155	388955	1	0.502032	0.502032	0	0
551063	749976	198913	1	0.502032	0.502032	0	0
251625	809245	557620	1	0.502032	0.502032	0	0
551063	809245	258182	1	0.502032	0.502032	0	0
476155	839053	362898	1	0.502032	0.502032	0	0
87200	1858825	1771625	1	0.502032	0.502032	0	0
87200	1858828	1771628	1	0.502032	0.502032	0	0
87200	1858830	1771630	1	0.502032	0.502032	0	0
87200	1858833	1771633	1	0.502032	0.502032	0	0
87200	1858835	1771635	1	0.502032	0.502032	0	0
87200	1858836	1771636	1	0.502032	0.502032	0	0
87200	1858837	1771637	1	0.502032	0.502032	0	0
87200	1858838	1771638	1	0.502032	0.502032	0	0
87200	1858839	1771639	1	0.502032	0.502032	0	0
87200	1858840	1771640	1	0.502032	0.502032	0	0
87200	1858842	1771642	1	0.502032	0.502032	0	0
87200	1858844	1771644	1	0.502032	0.502032	0	0
551063	2081263	1530200	1	0.502032	0.502032	0	0
551063	2098249	1547186	1	0.502032	0.502032	0	0
87200	2128445	2041245	1	0.502032	0.502032	0	0
87200	2445025	2357825	1	0.502032	0.502032	0	0
72362	2788234	2715872	1	0.502032	0.502032	0	0
73177	2788234	2715057	1	0.502032	0.502032	0	0
87200	2788234	2701034	1	0.502032	0.502032	0	0
551063	2788234	2237171	1	0.502032	0.502032	0	0
809245	2788234	1978989	1	0.502032	0.502032	0	0
2128445	2788234	659789	1	0.502032	0.502032	0	0
87200	2974759	2887559	1	0.502032	0.502032	0	0
551063	2974759	2423696	1	0.502032	0.502032	0	0
809245	2974759	2165514	1	0.502032	0.502032	0	0
87200	2979068	2891868	1	0.502032	0.502032	0	0
551063	2979068	2428005	1	0.502032	0.502032	0	0
809245	2979068	2169823	1	0.502032	0.502032	0	0
72362	3052218	2979856	1	0.502032	0.502032	0	0
73177	3052218	2979041	1	0.502032	0.502032	0	0
87200	3069764	2982564	1	0.502032	0.502032	0	0
551063	3069764	2518701	1	0.502032	0.502032	0	0
72362	3734354	3089601	1	0.502032	0.502032	0	0
73177	3734354	3090416	1	0.502032	0.502032	0	0
3052218	3734354	682136	1	0.502032	0.502032	0	0
551063	3767112	3216049	1	0.502032	0.502032	0	0
2128445	3767112	1638667	1	0.502032	0.502032	0	0
3052218	3767112	714894	1	0.502032	0.502032	0	0
3734354	3767112	32758	1	0.502032	0.502032	0	0
72362	3841002	2982953	1	0.502032	0.502032	0	0
73177	3841002	2983768	1	0.502032	0.502032	0	0
87200	3841002	2997791	1	0.502032	0.502032	0	0
251625	3841002	3162216	1	0.502032	0.502032	0	0
551063	3841002	3289939	1	0.502032	0.502032	0	0
749976	3841002	3091026	1	0.502032	0.502032	0	0
809245	3841002	3031757	1	0.502032	0.502032	0	0
3052218	3841002	788784	1	0.502032	0.502032	0	0
3734354	3841002	106648	1	0.502032	0.502032	0	0
87200	3845319	2993474	1	0.502032	0.502032	0	0
749976	3845319	3095343	1	0.502032	0.502032	0	0
3052218	3845319	793101	1	0.502032	0.502032	0	0
87200	3971466	2867327	1	0.502032	0.502032	0	0
251625	3971466	3031752	1	0.502032	0.502032	0	0
1858836	3971466	2112630	1	0.502032	0.502032	0	0
1858837	3971466	2112629	1	0.502032	0.502032	0	0
1858838	3971466	2112628	1	0.502032	0.502032	0	0
1858839	3971466	2112627	1	0.502032	0.502032	0	0
1858840	3971466	2112626	1	0.502032	0.502032	0	0
1858842	3971466	2112624	1	0.502032	0.502032	0	0
1858844	3971466	2112622	1	0.502032	0.502032	0	0
2445025	3971466	1526441	1	0.502032	0.502032	0	0
3734354	3971466	237112	1	0.502032	0.502032	0	0
551063	4052560	3250096	1	0.502032	0.502032	0	0
2788234	4052560	1264326	1	0.502032	0.502032	0	0
3052218	4052560	1000342	1	0.502032	0.502032	0	0
3734354	4052560	318206	1	0.502032	0.502032	0	0
3767112	4052560	285448	1	0.502032	0.502032	0	0
551063	4118125	3184531	1	0.502032	0.502032	0	0
2128445	4118125	1989680	1	0.502032	0.502032	0	0
3052218	4118125	1065907	1	0.502032	0.502032	0	0
3734354	4118125	383771	1	0.502032	0.502032	0	0
3767112	4118125	351013	1	0.502032	0.502032	0	0
551063	4118767	3183889	1	0.502032	0.502032	0	0
2128445	4118767	1990322	1	0.502032	0.502032	0	0
3052218	4118767	1066549	1	0.502032	0.502032	0	0
3734354	4118767	384413	1	0.502032	0.502032	0	0
3767112	4118767	351655	1	0.502032	0.502032	0	0
551063	4122653	3180003	1	0.502032	0.502032	0	0
2128445	4122653	1994208	1	0.502032	0.502032	0	0
3052218	4122653	1070435	1	0.502032	0.502032	0	0
3734354	4122653	388299	1	0.502032	0.502032	0	0
3767112	4122653	355541	1	0.502032	0.502032	0	0
87200	4218212	2620581	1	0.502032	0.502032	0	0
3971466	4218212	246746	1	0.502032	0.502032	0	0
87200	4218949	2619844	1	0.502032	0.502032	0	0
3971466	4218949	247483	1	0.502032	0.502032	0	0
551063	4396397	2906259	1	0.502032	0.502032	0	0
3767112	4396397	629285	1	0.502032	0.502032	0	0
551063	4399884	2902772	1	0.502032	0.502032	0	0
2784343	4399884	1615541	1	0.502032	0.502032	0	0
72362	4454918	2369037	1	0.502032	0.502032	0	0
73177	4454918	2369852	1	0.502032	0.502032	0	0
551063	4454918	2847738	1	0.502032	0.502032	0	0
3734354	4454918	720564	1	0.502032	0.502032	0	0
3971466	4454918	483452	1	0.502032	0.502032	0	0
551063	4472625	2830031	1	0.502032	0.502032	0	0
3052218	4472625	1420407	1	0.502032	0.502032	0	0
3734354	4472625	738271	1	0.502032	0.502032	0	0
3971466	4472625	501159	1	0.502032	0.502032	0	0
72362	4592435	2231520	1	0.502032	0.502032	0	0
73177	4592435	2232335	1	0.502032	0.502032	0	0
551063	4592435	2710221	1	0.502032	0.502032	0	0
749976	4592435	2909134	1	0.502032	0.502032	0	0
809245	4592435	2968403	1	0.502032	0.502032	0	0
839053	4592435	2998211	1	0.502032	0.502032	0	0
2128445	4592435	2463990	1	0.502032	0.502032	0	0
2445025	4592435	2147410	1	0.502032	0.502032	0	0
3052218	4592435	1540217	1	0.502032	0.502032	0	0
3734354	4592435	858081	1	0.502032	0.502032	0	0
3971466	4592435	620969	1	0.502032	0.502032	0	0
4454918	4592435	137517	1	0.502032	0.502032	0	0
72362	4619969	2203986	1	0.502032	0.502032	0	0
73177	4619969	2204801	1	0.502032	0.502032	0	0
3734354	4619969	885615	1	0.502032	0.502032	0	0
87200	4639906	2198887	1	0.502032	0.502032	0	0
1858836	4639906	2781070	1	0.502032	0.502032	0	0
1858837	4639906	2781069	1	0.502032	0.502032	0	0
1858838	4639906	2781068	1	0.502032	0.502032	0	0
1858839	4639906	2781067	1	0.502032	0.502032	0	0
1858840	4639906	2781066	1	0.502032	0.502032	0	0
1858842	4639906	2781064	1	0.502032	0.502032	0	0
1858844	4639906	2781062	1	0.502032	0.502032	0	0
2445025	4639906	2194881	1	0.502032	0.502032	0	0
3734354	4639906	905552	1	0.502032	0.502032	0	0
3971466	4639906	668440	1	0.502032	0.502032	0	0
4454918	4639906	184988	1	0.502032	0.502032	0	0
72362	4653271	2170684	1	0.502032	0.502032	0	0
73177	4653271	2171499	1	0.502032	0.502032	0	0
551063	4653271	2649385	1	0.502032	0.502032	0	0
809245	4653271	2907567	1	0.502032	0.502032	0	0
2128445	4653271	2524826	1	0.502032	0.502032	0	0
2445025	4653271	2208246	1	0.502032	0.502032	0	0
3052218	4653271	1601053	1	0.502032	0.502032	0	0
3767112	4653271	886159	1	0.502032	0.502032	0	0
3971466	4653271	681805	1	0.502032	0.502032	0	0
4454918	4653271	198353	1	0.502032	0.502032	0	0
72362	4665979	2157976	1	0.502032	0.502032	0	0
73177	4665979	2158791	1	0.502032	0.502032	0	0
551063	4665979	2636677	1	0.502032	0.502032	0	0
809245	4665979	2894859	1	0.502032	0.502032	0	0
2128445	4665979	2537534	1	0.502032	0.502032	0	0
2445025	4665979	2220954	1	0.502032	0.502032	0	0
3052218	4665979	1613761	1	0.502032	0.502032	0	0
3767112	4665979	898867	1	0.502032	0.502032	0	0
3971466	4665979	694513	1	0.502032	0.502032	0	0
4454918	4665979	211061	1	0.502032	0.502032	0	0
87200	4682790	2156003	1	0.502032	0.502032	0	0
3841002	4682790	841788	1	0.502032	0.502032	0	0
87200	4685095	2153698	1	0.502032	0.502032	0	0
3841002	4685095	844093	1	0.502032	0.502032	0	0
87200	5255745	1583048	1	0.502032	0.502032	0	0
251625	5255745	1747473	1	0.502032	0.502032	0	0
809245	5255745	2305093	1	0.502032	0.502032	0	0
1858836	5255745	3354684	1	0.502032	0.502032	0	0
1858837	5255745	3354685	1	0.502032	0.502032	0	0
1858838	5255745	3354686	1	0.502032	0.502032	0	0
1858839	5255745	3354687	1	0.502032	0.502032	0	0
1858840	5255745	3354688	1	0.502032	0.502032	0	0
1858842	5255745	3354690	1	0.502032	0.502032	0	0
1858844	5255745	3354692	1	0.502032	0.502032	0	0
3734354	5255745	1521391	1	0.502032	0.502032	0	0
3767112	5255745	1488633	1	0.502032	0.502032	0	0
3971466	5255745	1284279	1	0.502032	0.502032	0	0
4454918	5255745	800827	1	0.502032	0.502032	0	0
4653271	5255745	602474	1	0.502032	0.502032	0	0
4665979	5255745	589766	1	0.502032	0.502032	0	0
87200	5311742	1527051	1	0.502032	0.502032	0	0
551063	5311742	1990914	1	0.502032	0.502032	0	0
839053	5311742	2278904	1	0.502032	0.502032	0	0
2128445	5311742	3183297	1	0.502032	0.502032	0	0
3052218	5311742	2259524	1	0.502032	0.502032	0	0
3734354	5311742	1577388	1	0.502032	0.502032	0	0
551063	5340777	1961879	1	0.502032	0.502032	0	0
809245	5340777	2220061	1	0.502032	0.502032	0	0
3052218	5340777	2288559	1	0.502032	0.502032	0	0
3734354	5340777	1606423	1	0.502032	0.502032	0	0
3841002	5340777	1499775	1	0.502032	0.502032	0	0
3971466	5340777	1369311	1	0.502032	0.502032	0	0
4454918	5340777	885859	1	0.502032	0.502032	0	0
4592435	5340777	748342	1	0.502032	0.502032	0	0
4639906	5340777	700871	1	0.502032	0.502032	0	0
4653271	5340777	687506	1	0.502032	0.502032	0	0
4665979	5340777	674798	1	0.502032	0.502032	0	0
87200	5398874	1439919	1	0.502032	0.502032	0	0
749976	5398874	2102695	1	0.502032	0.502032	0	0
3841002	5398874	1557872	1	0.502032	0.502032	0	0
3971466	5398874	1427408	1	0.502032	0.502032	0	0
4619969	5398874	778905	1	0.502032	0.502032	0	0
4653271	5398874	745603	1	0.502032	0.502032	0	0
4665979	5398874	732895	1	0.502032	0.502032	0	0
5255745	5398874	143129	1	0.502032	0.502032	0	0
839053	5422267	2168379	1	0.502032	0.502032	0	0
1858836	5422267	3188162	1	0.502032	0.502032	0	0
1858837	5422267	3188163	1	0.502032	0.502032	0	0
1858838	5422267	3188164	1	0.502032	0.502032	0	0
1858839	5422267	3188165	1	0.502032	0.502032	0	0
1858840	5422267	3188166	1	0.502032	0.502032	0	0
1858842	5422267	3188168	1	0.502032	0.502032	0	0
1858844	5422267	3188170	1	0.502032	0.502032	0	0
2445025	5422267	2977242	1	0.502032	0.502032	0	0
3052218	5422267	2370049	1	0.502032	0.502032	0	0
3734354	5422267	1687913	1	0.502032	0.502032	0	0
3971466	5422267	1450801	1	0.502032	0.502032	0	0
4052560	5422267	1369707	1	0.502032	0.502032	0	0
4454918	5422267	967349	1	0.502032	0.502032	0	0
4639906	5422267	782361	1	0.502032	0.502032	0	0
4653271	5422267	768996	1	0.502032	0.502032	0	0
4665979	5422267	756288	1	0.502032	0.502032	0	0
87200	5496665	1342128	1	0.502032	0.502032	0	0
551063	5496665	1805991	1	0.502032	0.502032	0	0
87200	5507510	1331283	1	0.502032	0.502032	0	0
3052218	5507510	2455292	1	0.502032	0.502032	0	0
4653271	5507510	854239	1	0.502032	0.502032	0	0
4665979	5507510	841531	1	0.502032	0.502032	0	0
72362	5549205	1274750	1	0.502032	0.502032	0	0
73177	5549205	1275565	1	0.502032	0.502032	0	0
2445025	5549205	3104180	1	0.502032	0.502032	0	0
3052218	5549205	2496987	1	0.502032	0.502032	0	0
3069764	5549205	2479441	1	0.502032	0.502032	0	0
3734354	5549205	1814851	1	0.502032	0.502032	0	0
3971466	5549205	1577739	1	0.502032	0.502032	0	0
4454918	5549205	1094287	1	0.502032	0.502032	0	0
4653271	5549205	895934	1	0.502032	0.502032	0	0
4665979	5549205	883226	1	0.502032	0.502032	0	0
5507510	5549205	41695	1	0.502032	0.502032	0	0
87200	5571002	1267791	1	0.502032	0.502032	0	0
749976	5571002	1930567	1	0.502032	0.502032	0	0
809245	5571002	1989836	1	0.502032	0.502032	0	0
3734354	5571002	1836648	1	0.502032	0.502032	0	0
3841002	5571002	1730000	1	0.502032	0.502032	0	0
3971466	5571002	1599536	1	0.502032	0.502032	0	0
4454918	5571002	1116084	1	0.502032	0.502032	0	0
4472625	5571002	1098377	1	0.502032	0.502032	0	0
4639906	5571002	931096	1	0.502032	0.502032	0	0
4653271	5571002	917731	1	0.502032	0.502032	0	0
4665979	5571002	905023	1	0.502032	0.502032	0	0
5255745	5571002	315257	1	0.502032	0.502032	0	0
5340777	5571002	230225	1	0.502032	0.502032	0	0
551063	5661627	1641029	1	0.502032	0.502032	0	0
809245	5661627	1899211	1	0.502032	0.502032	0	0
3734354	5661627	1927273	1	0.502032	0.502032	0	0
4653271	5661627	1008356	1	0.502032	0.502032	0	0
4665979	5661627	995648	1	0.502032	0.502032	0	0
5507510	5661627	154117	1	0.502032	0.502032	0	0
5549205	5661627	112422	1	0.502032	0.502032	0	0
87200	5870297	968496	1	0.502032	0.502032	0	0
551063	5870297	1432359	1	0.502032	0.502032	0	0
749976	5870297	1631272	1	0.502032	0.502032	0	0
3052218	5870297	2818079	1	0.502032	0.502032	0	0
3767112	5870297	2103185	1	0.502032	0.502032	0	0
3971466	5870297	1898831	1	0.502032	0.502032	0	0
4454918	5870297	1415379	1	0.502032	0.502032	0	0
4639906	5870297	1230391	1	0.502032	0.502032	0	0
5507510	5870297	362787	1	0.502032	0.502032	0	0
87200	5882299	956494	1	0.502032	0.502032	0	0
551063	5882299	1420357	1	0.502032	0.502032	0	0
3734354	5882299	2147945	1	0.502032	0.502032	0	0
3971466	5882299	1910833	1	0.502032	0.502032	0	0
4118125	5882299	1764174	1	0.502032	0.502032	0	0
4118767	5882299	1763532	1	0.502032	0.502032	0	0
4122653	5882299	1759646	1	0.502032	0.502032	0	0
4454918	5882299	1427381	1	0.502032	0.502032	0	0
5507510	5882299	374789	1	0.502032	0.502032	0	0
251625	5943739	1059479	1	0.502032	0.502032	0	0
551063	5943739	1358917	1	0.502032	0.502032	0	0
749976	5943739	1557830	1	0.502032	0.502032	0	0
3052218	5943739	2891521	1	0.502032	0.502032	0	0
3734354	5943739	2209385	1	0.502032	0.502032	0	0
3841002	5943739	2102737	1	0.502032	0.502032	0	0
3971466	5943739	1972273	1	0.502032	0.502032	0	0
4396397	5943739	1547342	1	0.502032	0.502032	0	0
4454918	5943739	1488821	1	0.502032	0.502032	0	0
4592435	5943739	1351304	1	0.502032	0.502032	0	0
4619969	5943739	1323770	1	0.502032	0.502032	0	0
4653271	5943739	1290468	1	0.502032	0.502032	0	0
4665979	5943739	1277760	1	0.502032	0.502032	0	0
5255745	5943739	687994	1	0.502032	0.502032	0	0
5507510	5943739	436229	1	0.502032	0.502032	0	0
5549205	5943739	394534	1	0.502032	0.502032	0	0
5870297	5943739	73442	1	0.502032	0.502032	0	0
251625	5946085	1057133	1	0.502032	0.502032	0	0
551063	5946085	1356571	1	0.502032	0.502032	0	0
749976	5946085	1555484	1	0.502032	0.502032	0	0
3052218	5946085	2893867	1	0.502032	0.502032	0	0
3734354	5946085	2211731	1	0.502032	0.502032	0	0
3841002	5946085	2105083	1	0.502032	0.502032	0	0
3971466	5946085	1974619	1	0.502032	0.502032	0	0
4396397	5946085	1549688	1	0.502032	0.502032	0	0
4454918	5946085	1491167	1	0.502032	0.502032	0	0
4592435	5946085	1353650	1	0.502032	0.502032	0	0
4619969	5946085	1326116	1	0.502032	0.502032	0	0
4653271	5946085	1292814	1	0.502032	0.502032	0	0
4665979	5946085	1280106	1	0.502032	0.502032	0	0
5255745	5946085	690340	1	0.502032	0.502032	0	0
5507510	5946085	438575	1	0.502032	0.502032	0	0
5549205	5946085	396880	1	0.502032	0.502032	0	0
5870297	5946085	75788	1	0.502032	0.502032	0	0
87200	5972553	866240	1	0.502032	0.502032	0	0
3052218	5972553	2920335	1	0.502032	0.502032	0	0
3734354	5972553	2238199	1	0.502032	0.502032	0	0
5340777	5972553	631776	1	0.502032	0.502032	0	0
5507510	5972553	465043	1	0.502032	0.502032	0	0
72362	6009374	814581	1	0.502032	0.502032	0	0
73177	6009374	815396	1	0.502032	0.502032	0	0
87200	6009374	829419	1	0.502032	0.502032	0	0
551063	6009374	1293282	1	0.502032	0.502032	0	0
3767112	6009374	2242262	1	0.502032	0.502032	0	0
3971466	6009374	2037908	1	0.502032	0.502032	0	0
4592435	6009374	1416939	1	0.502032	0.502032	0	0
5870297	6009374	139077	1	0.502032	0.502032	0	0
551063	6230995	1071661	1	0.502032	0.502032	0	0
809245	6230995	1329843	1	0.502032	0.502032	0	0
3841002	6230995	2389993	1	0.502032	0.502032	0	0
551063	6263246	1039410	1	0.502032	0.502032	0	0
5507510	6263246	755736	1	0.502032	0.502032	0	0
5571002	6263246	692244	1	0.502032	0.502032	0	0
87200	6312988	525805	1	0.502032	0.502032	0	0
3052218	6312988	3260770	1	0.502032	0.502032	0	0
3734354	6312988	2578634	1	0.502032	0.502032	0	0
3841002	6312988	2471986	1	0.502032	0.502032	0	0
3971466	6312988	2341522	1	0.502032	0.502032	0	0
4454918	6312988	1858070	1	0.502032	0.502032	0	0
5340777	6312988	972211	1	0.502032	0.502032	0	0
5507510	6312988	805478	1	0.502032	0.502032	0	0
6009374	6312988	303614	1	0.502032	0.502032	0	0
551063	6564142	738514	1	0.502032	0.502032	0	0
1074432	6564142	1261883	1	0.502032	0.502032	0	0
2788234	6564142	2975685	1	0.502032	0.502032	0	0
4454918	6564142	2109224	1	0.502032	0.502032	0	0
4592435	6564142	1971707	1	0.502032	0.502032	0	0
5255745	6564142	1308397	1	0.502032	0.502032	0	0
5571002	6564142	993140	1	0.502032	0.502032	0	0
6312988	6564142	251154	1	0.502032	0.502032	0	0
749976	6619645	881924	1	0.502032	0.502032	0	0
2445025	6619645	2576973	1	0.502032	0.502032	0	0
4454918	6619645	2164727	1	0.502032	0.502032	0	0
5507510	6619645	1112135	1	0.502032	0.502032	0	0
5972553	6619645	647092	1	0.502032	0.502032	0	0
87200	6630612	208181	1	0.502032	0.502032	0	0
251625	6630612	372606	1	0.502032	0.502032	0	0
551063	6630612	672044	1	0.502032	0.502032	0	0
749976	6630612	870957	1	0.502032	0.502032	0	0
809245	6630612	930226	1	0.502032	0.502032	0	0
2445025	6630612	2566006	1	0.502032	0.502032	0	0
3734354	6630612	2896258	1	0.502032	0.502032	0	0
4052560	6630612	2578052	1	0.502032	0.502032	0	0
4454918	6630612	2175694	1	0.502032	0.502032	0	0
4653271	6630612	1977341	1	0.502032	0.502032	0	0
4665979	6630612	1964633	1	0.502032	0.502032	0	0
5255745	6630612	1374867	1	0.502032	0.502032	0	0
5507510	6630612	1123102	1	0.502032	0.502032	0	0
5549205	6630612	1081407	1	0.502032	0.502032	0	0
5571002	6630612	1059610	1	0.502032	0.502032	0	0
5972553	6630612	658059	1	0.502032	0.502032	0	0
6009374	6630612	621238	1	0.502032	0.502032	0	0
6312988	6630612	317624	1	0.502032	0.502032	0	0
6564142	6630612	66470	1	0.502032	0.502032	0	0
5549205	6716260	1167055	1	0.502032	0.502032	0	0
72362	551063	478701	1	0.502032	0.502032	0	0
73177	551063	477886	1	0.502032	0.502032	0	0
476155	749976	273821	1	0.502032	0.502032	0	0
87200	839053	751853	1	0.502032	0.502032	0	0
72362	1858825	1786463	1	0.502032	0.502032	0	0
73177	1858825	1785648	1	0.502032	0.502032	0	0
72362	1858828	1786466	1	0.502032	0.502032	0	0
73177	1858828	1785651	1	0.502032	0.502032	0	0
72362	1858830	1786468	1	0.502032	0.502032	0	0
73177	1858830	1785653	1	0.502032	0.502032	0	0
72362	1858833	1786471	1	0.502032	0.502032	0	0
73177	1858833	1785656	1	0.502032	0.502032	0	0
72362	1858835	1786473	1	0.502032	0.502032	0	0
73177	1858835	1785658	1	0.502032	0.502032	0	0
251625	1858836	1607211	1	0.502032	0.502032	0	0
251625	1858837	1607212	1	0.502032	0.502032	0	0
251625	1858838	1607213	1	0.502032	0.502032	0	0
251625	1858839	1607214	1	0.502032	0.502032	0	0
251625	1858840	1607215	1	0.502032	0.502032	0	0
251625	1858842	1607217	1	0.502032	0.502032	0	0
251625	1858844	1607219	1	0.502032	0.502032	0	0
72362	2081263	2008901	1	0.502032	0.502032	0	0
73177	2081263	2008086	1	0.502032	0.502032	0	0
72362	2098249	2025887	1	0.502032	0.502032	0	0
73177	2098249	2025072	1	0.502032	0.502032	0	0
72362	2128445	2056083	1	0.502032	0.502032	0	0
73177	2128445	2055268	1	0.502032	0.502032	0	0
476155	2128445	1652290	1	0.502032	0.502032	0	0
1074432	2128445	1054013	1	0.502032	0.502032	0	0
72362	2445025	2372663	1	0.502032	0.502032	0	0
73177	2445025	2371848	1	0.502032	0.502032	0	0
809245	2445025	1635780	1	0.502032	0.502032	0	0
476155	2784343	2308188	1	0.502032	0.502032	0	0
551063	2784343	2233280	1	0.502032	0.502032	0	0
1074432	2784343	1709911	1	0.502032	0.502032	0	0
476155	2788234	2312079	1	0.502032	0.502032	0	0
1858836	2788234	929398	1	0.502032	0.502032	0	0
1858837	2788234	929397	1	0.502032	0.502032	0	0
1858838	2788234	929396	1	0.502032	0.502032	0	0
1858839	2788234	929395	1	0.502032	0.502032	0	0
1858840	2788234	929394	1	0.502032	0.502032	0	0
1858842	2788234	929392	1	0.502032	0.502032	0	0
1858844	2788234	929390	1	0.502032	0.502032	0	0
476155	3052218	2576063	1	0.502032	0.502032	0	0
551063	3052218	2501155	1	0.502032	0.502032	0	0
72362	3069764	2997402	1	0.502032	0.502032	0	0
73177	3069764	2996587	1	0.502032	0.502032	0	0
476155	3069764	2593609	1	0.502032	0.502032	0	0
2788234	3069764	281530	1	0.502032	0.502032	0	0
3069764	3734354	664590	1	0.502032	0.502032	0	0
2784343	3767112	982769	1	0.502032	0.502032	0	0
2788234	3767112	978878	1	0.502032	0.502032	0	0
476155	3841002	3364847	1	0.502032	0.502032	0	0
72362	3845319	2978636	1	0.502032	0.502032	0	0
73177	3845319	2979451	1	0.502032	0.502032	0	0
1858836	3845319	1986483	1	0.502032	0.502032	0	0
1858837	3845319	1986482	1	0.502032	0.502032	0	0
1858838	3845319	1986481	1	0.502032	0.502032	0	0
1858839	3845319	1986480	1	0.502032	0.502032	0	0
1858840	3845319	1986479	1	0.502032	0.502032	0	0
1858842	3845319	1986477	1	0.502032	0.502032	0	0
1858844	3845319	1986475	1	0.502032	0.502032	0	0
2788234	3971466	1183232	1	0.502032	0.502032	0	0
2784343	4052560	1268217	1	0.502032	0.502032	0	0
72362	4118125	2705830	1	0.502032	0.502032	0	0
73177	4118125	2706645	1	0.502032	0.502032	0	0
2784343	4118125	1333782	1	0.502032	0.502032	0	0
4052560	4118125	65565	1	0.502032	0.502032	0	0
72362	4118767	2705188	1	0.502032	0.502032	0	0
73177	4118767	2706003	1	0.502032	0.502032	0	0
2784343	4118767	1334424	1	0.502032	0.502032	0	0
4052560	4118767	66207	1	0.502032	0.502032	0	0
72362	4122653	2701302	1	0.502032	0.502032	0	0
73177	4122653	2702117	1	0.502032	0.502032	0	0
2784343	4122653	1338310	1	0.502032	0.502032	0	0
4052560	4122653	70093	1	0.502032	0.502032	0	0
1858825	4218212	2359387	1	0.502032	0.502032	0	0
1858828	4218212	2359384	1	0.502032	0.502032	0	0
1858830	4218212	2359382	1	0.502032	0.502032	0	0
1858833	4218212	2359379	1	0.502032	0.502032	0	0
1858835	4218212	2359377	1	0.502032	0.502032	0	0
2784343	4218212	1433869	1	0.502032	0.502032	0	0
2788234	4218212	1429978	1	0.502032	0.502032	0	0
4052560	4218212	165652	1	0.502032	0.502032	0	0
1858825	4218949	2360124	1	0.502032	0.502032	0	0
1858828	4218949	2360121	1	0.502032	0.502032	0	0
1858830	4218949	2360119	1	0.502032	0.502032	0	0
1858833	4218949	2360116	1	0.502032	0.502032	0	0
1858835	4218949	2360114	1	0.502032	0.502032	0	0
2784343	4218949	1434606	1	0.502032	0.502032	0	0
2788234	4218949	1430715	1	0.502032	0.502032	0	0
4052560	4218949	166389	1	0.502032	0.502032	0	0
476155	4396397	2831351	1	0.502032	0.502032	0	0
2788234	4396397	1608163	1	0.502032	0.502032	0	0
2788234	4399884	1611650	1	0.502032	0.502032	0	0
4399884	4454918	55034	1	0.502032	0.502032	0	0
72362	4472625	2351330	1	0.502032	0.502032	0	0
73177	4472625	2352145	1	0.502032	0.502032	0	0
476155	4472625	2755123	1	0.502032	0.502032	0	0
2445025	4472625	2027600	1	0.502032	0.502032	0	0
2788234	4472625	1684391	1	0.502032	0.502032	0	0
3767112	4472625	705513	1	0.502032	0.502032	0	0
3845319	4592435	747116	1	0.502032	0.502032	0	0
4396397	4592435	196038	1	0.502032	0.502032	0	0
551063	4619969	2682687	1	0.502032	0.502032	0	0
2788234	4619969	1831735	1	0.502032	0.502032	0	0
3767112	4619969	852857	1	0.502032	0.502032	0	0
4218212	4619969	401757	1	0.502032	0.502032	0	0
4218949	4619969	401020	1	0.502032	0.502032	0	0
1858825	4639906	2781081	1	0.502032	0.502032	0	0
1858828	4639906	2781078	1	0.502032	0.502032	0	0
1858830	4639906	2781076	1	0.502032	0.502032	0	0
1858833	4639906	2781073	1	0.502032	0.502032	0	0
1858835	4639906	2781071	1	0.502032	0.502032	0	0
2788234	4639906	1851672	1	0.502032	0.502032	0	0
2974759	4639906	1665147	1	0.502032	0.502032	0	0
2979068	4639906	1660838	1	0.502032	0.502032	0	0
3767112	4639906	872794	1	0.502032	0.502032	0	0
4218212	4639906	421694	1	0.502032	0.502032	0	0
4218949	4639906	420957	1	0.502032	0.502032	0	0
4396397	4639906	243509	1	0.502032	0.502032	0	0
4396397	4653271	256874	1	0.502032	0.502032	0	0
4396397	4665979	269582	1	0.502032	0.502032	0	0
551063	4682790	2619866	1	0.502032	0.502032	0	0
1858836	4682790	2823954	1	0.502032	0.502032	0	0
1858837	4682790	2823953	1	0.502032	0.502032	0	0
1858838	4682790	2823952	1	0.502032	0.502032	0	0
1858839	4682790	2823951	1	0.502032	0.502032	0	0
1858840	4682790	2823950	1	0.502032	0.502032	0	0
1858842	4682790	2823948	1	0.502032	0.502032	0	0
1858844	4682790	2823946	1	0.502032	0.502032	0	0
2788234	4682790	1894556	1	0.502032	0.502032	0	0
3069764	4682790	1613026	1	0.502032	0.502032	0	0
4454918	4682790	227872	1	0.502032	0.502032	0	0
4619969	4682790	62821	1	0.502032	0.502032	0	0
551063	4685095	2617561	1	0.502032	0.502032	0	0
1858836	4685095	2826259	1	0.502032	0.502032	0	0
1858837	4685095	2826258	1	0.502032	0.502032	0	0
1858838	4685095	2826257	1	0.502032	0.502032	0	0
1858839	4685095	2826256	1	0.502032	0.502032	0	0
1858840	4685095	2826255	1	0.502032	0.502032	0	0
1858842	4685095	2826253	1	0.502032	0.502032	0	0
1858844	4685095	2826251	1	0.502032	0.502032	0	0
2788234	4685095	1896861	1	0.502032	0.502032	0	0
3069764	4685095	1615331	1	0.502032	0.502032	0	0
4454918	4685095	230177	1	0.502032	0.502032	0	0
4619969	4685095	65126	1	0.502032	0.502032	0	0
2128445	5255745	3127300	1	0.502032	0.502032	0	0
2788234	5255745	2467511	1	0.502032	0.502032	0	0
4682790	5255745	572955	1	0.502032	0.502032	0	0
4685095	5255745	570650	1	0.502032	0.502032	0	0
72362	5311742	1512213	1	0.502032	0.502032	0	0
73177	5311742	1513028	1	0.502032	0.502032	0	0
2788234	5311742	2523508	1	0.502032	0.502032	0	0
4454918	5311742	856824	1	0.502032	0.502032	0	0
4682790	5311742	628952	1	0.502032	0.502032	0	0
4685095	5311742	626647	1	0.502032	0.502032	0	0
476155	5340777	1886971	1	0.502032	0.502032	0	0
1858836	5340777	3269652	1	0.502032	0.502032	0	0
1858837	5340777	3269653	1	0.502032	0.502032	0	0
1858838	5340777	3269654	1	0.502032	0.502032	0	0
1858839	5340777	3269655	1	0.502032	0.502032	0	0
1858840	5340777	3269656	1	0.502032	0.502032	0	0
1858842	5340777	3269658	1	0.502032	0.502032	0	0
1858844	5340777	3269660	1	0.502032	0.502032	0	0
2974759	5340777	2366018	1	0.502032	0.502032	0	0
2979068	5340777	2361709	1	0.502032	0.502032	0	0
4682790	5340777	657987	1	0.502032	0.502032	0	0
4685095	5340777	655682	1	0.502032	0.502032	0	0
72362	5398874	1425081	1	0.502032	0.502032	0	0
73177	5398874	1425896	1	0.502032	0.502032	0	0
2081263	5398874	3317611	1	0.502032	0.502032	0	0
2098249	5398874	3300625	1	0.502032	0.502032	0	0
2784343	5398874	2614531	1	0.502032	0.502032	0	0
3734354	5398874	1664520	1	0.502032	0.502032	0	0
3845319	5398874	1553555	1	0.502032	0.502032	0	0
4396397	5398874	1002477	1	0.502032	0.502032	0	0
4592435	5398874	806439	1	0.502032	0.502032	0	0
4682790	5398874	716084	1	0.502032	0.502032	0	0
4685095	5398874	713779	1	0.502032	0.502032	0	0
5311742	5398874	87132	1	0.502032	0.502032	0	0
5340777	5398874	58097	1	0.502032	0.502032	0	0
4218212	5422267	1204055	1	0.502032	0.502032	0	0
4218949	5422267	1203318	1	0.502032	0.502032	0	0
4396397	5422267	1025870	1	0.502032	0.502032	0	0
4472625	5422267	949642	1	0.502032	0.502032	0	0
4682790	5422267	739477	1	0.502032	0.502032	0	0
4685095	5422267	737172	1	0.502032	0.502032	0	0
1858836	5496665	3113764	1	0.502032	0.502032	0	0
1858837	5496665	3113765	1	0.502032	0.502032	0	0
1858838	5496665	3113766	1	0.502032	0.502032	0	0
1858839	5496665	3113767	1	0.502032	0.502032	0	0
1858840	5496665	3113768	1	0.502032	0.502032	0	0
1858842	5496665	3113770	1	0.502032	0.502032	0	0
1858844	5496665	3113772	1	0.502032	0.502032	0	0
5398874	5496665	97791	1	0.502032	0.502032	0	0
4118125	5507510	1389385	1	0.502032	0.502032	0	0
4118767	5507510	1388743	1	0.502032	0.502032	0	0
4122653	5507510	1384857	1	0.502032	0.502032	0	0
4396397	5507510	1111113	1	0.502032	0.502032	0	0
4619969	5507510	887541	1	0.502032	0.502032	0	0
5340777	5507510	166733	1	0.502032	0.502032	0	0
476155	5549205	1678543	1	0.502032	0.502032	0	0
2788234	5549205	2760971	1	0.502032	0.502032	0	0
3845319	5549205	1703886	1	0.502032	0.502032	0	0
5311742	5549205	237463	1	0.502032	0.502032	0	0
3767112	5571002	1803890	1	0.502032	0.502032	0	0
3845319	5571002	1725683	1	0.502032	0.502032	0	0
4396397	5571002	1174605	1	0.502032	0.502032	0	0
4682790	5571002	888212	1	0.502032	0.502032	0	0
4685095	5571002	885907	1	0.502032	0.502032	0	0
5398874	5571002	172128	1	0.502032	0.502032	0	0
476155	5661627	1566121	1	0.502032	0.502032	0	0
2784343	5661627	2877284	1	0.502032	0.502032	0	0
2788234	5661627	2873393	1	0.502032	0.502032	0	0
2974759	5661627	2686868	1	0.502032	0.502032	0	0
2979068	5661627	2682559	1	0.502032	0.502032	0	0
4396397	5661627	1265230	1	0.502032	0.502032	0	0
2788234	5870297	3082063	1	0.502032	0.502032	0	0
4118125	5870297	1752172	1	0.502032	0.502032	0	0
4118767	5870297	1751530	1	0.502032	0.502032	0	0
4122653	5870297	1747644	1	0.502032	0.502032	0	0
5398874	5870297	471423	1	0.502032	0.502032	0	0
72362	5882299	941656	1	0.502032	0.502032	0	0
73177	5882299	942471	1	0.502032	0.502032	0	0
476155	5882299	1345449	1	0.502032	0.502032	0	0
809245	5882299	1678539	1	0.502032	0.502032	0	0
839053	5882299	1708347	1	0.502032	0.502032	0	0
2788234	5882299	3094065	1	0.502032	0.502032	0	0
2974759	5882299	2907540	1	0.502032	0.502032	0	0
2979068	5882299	2903231	1	0.502032	0.502032	0	0
3767112	5882299	2115187	1	0.502032	0.502032	0	0
3845319	5882299	2036980	1	0.502032	0.502032	0	0
4396397	5882299	1485902	1	0.502032	0.502032	0	0
4682790	5882299	1199509	1	0.502032	0.502032	0	0
4685095	5882299	1197204	1	0.502032	0.502032	0	0
5255745	5882299	626554	1	0.502032	0.502032	0	0
5549205	5882299	333094	1	0.502032	0.502032	0	0
2784343	5943739	3159396	1	0.502032	0.502032	0	0
3845319	5943739	2098420	1	0.502032	0.502032	0	0
4218212	5943739	1725527	1	0.502032	0.502032	0	0
4218949	5943739	1724790	1	0.502032	0.502032	0	0
5882299	5943739	61440	1	0.502032	0.502032	0	0
2784343	5946085	3161742	1	0.502032	0.502032	0	0
3845319	5946085	2100766	1	0.502032	0.502032	0	0
4218212	5946085	1727873	1	0.502032	0.502032	0	0
4218949	5946085	1727136	1	0.502032	0.502032	0	0
5882299	5946085	63786	1	0.502032	0.502032	0	0
2128445	5972553	2907485	1	0.502032	0.502032	0	0
2974759	5972553	2997794	1	0.502032	0.502032	0	0
2979068	5972553	2993485	1	0.502032	0.502032	0	0
4052560	5972553	1919993	1	0.502032	0.502032	0	0
4396397	5972553	1576156	1	0.502032	0.502032	0	0
5882299	5972553	90254	1	0.502032	0.502032	0	0
3069764	6009374	2939610	1	0.502032	0.502032	0	0
4218212	6009374	1791162	1	0.502032	0.502032	0	0
4218949	6009374	1790425	1	0.502032	0.502032	0	0
72362	6230995	592960	1	0.502032	0.502032	0	0
73177	6230995	593775	1	0.502032	0.502032	0	0
2788234	6230995	3308832	1	0.502032	0.502032	0	0
4592435	6230995	1638560	1	0.502032	0.502032	0	0
4682790	6230995	1548205	1	0.502032	0.502032	0	0
4685095	6230995	1545900	1	0.502032	0.502032	0	0
5870297	6230995	360698	1	0.502032	0.502032	0	0
5882299	6230995	348696	1	0.502032	0.502032	0	0
1074432	6263246	1562779	1	0.502032	0.502032	0	0
1858836	6263246	2347183	1	0.502032	0.502032	0	0
1858837	6263246	2347184	1	0.502032	0.502032	0	0
1858838	6263246	2347185	1	0.502032	0.502032	0	0
1858839	6263246	2347186	1	0.502032	0.502032	0	0
1858840	6263246	2347187	1	0.502032	0.502032	0	0
1858842	6263246	2347189	1	0.502032	0.502032	0	0
1858844	6263246	2347191	1	0.502032	0.502032	0	0
3767112	6263246	2496134	1	0.502032	0.502032	0	0
4454918	6263246	1808328	1	0.502032	0.502032	0	0
5882299	6263246	380947	1	0.502032	0.502032	0	0
5943739	6263246	319507	1	0.502032	0.502032	0	0
5946085	6263246	317161	1	0.502032	0.502032	0	0
476155	6312988	914760	1	0.502032	0.502032	0	0
551063	6312988	989668	1	0.502032	0.502032	0	0
1858825	6312988	2297430	1	0.502032	0.502032	0	0
1858828	6312988	2297433	1	0.502032	0.502032	0	0
1858830	6312988	2297435	1	0.502032	0.502032	0	0
1858833	6312988	2297438	1	0.502032	0.502032	0	0
1858835	6312988	2297440	1	0.502032	0.502032	0	0
1858836	6312988	2297441	1	0.502032	0.502032	0	0
1858837	6312988	2297442	1	0.502032	0.502032	0	0
1858838	6312988	2297443	1	0.502032	0.502032	0	0
1858839	6312988	2297444	1	0.502032	0.502032	0	0
1858840	6312988	2297445	1	0.502032	0.502032	0	0
1858842	6312988	2297447	1	0.502032	0.502032	0	0
1858844	6312988	2297449	1	0.502032	0.502032	0	0
2788234	6312988	3226839	1	0.502032	0.502032	0	0
2974759	6312988	3338229	1	0.502032	0.502032	0	0
2979068	6312988	3333920	1	0.502032	0.502032	0	0
3069764	6312988	3243224	1	0.502032	0.502032	0	0
4218212	6312988	2094776	1	0.502032	0.502032	0	0
4218949	6312988	2094039	1	0.502032	0.502032	0	0
4653271	6312988	1659717	1	0.502032	0.502032	0	0
4665979	6312988	1647009	1	0.502032	0.502032	0	0
5255745	6312988	1057243	1	0.502032	0.502032	0	0
5398874	6312988	914114	1	0.502032	0.502032	0	0
5571002	6312988	741986	1	0.502032	0.502032	0	0
5882299	6312988	430689	1	0.502032	0.502032	0	0
1858825	6564142	2046276	1	0.502032	0.502032	0	0
1858828	6564142	2046279	1	0.502032	0.502032	0	0
1858830	6564142	2046281	1	0.502032	0.502032	0	0
1858833	6564142	2046284	1	0.502032	0.502032	0	0
1858835	6564142	2046286	1	0.502032	0.502032	0	0
3069764	6564142	3257215	1	0.502032	0.502032	0	0
3971466	6564142	2592676	1	0.502032	0.502032	0	0
4472625	6564142	2091517	1	0.502032	0.502032	0	0
4619969	6564142	1944173	1	0.502032	0.502032	0	0
4682790	6564142	1881352	1	0.502032	0.502032	0	0
4685095	6564142	1879047	1	0.502032	0.502032	0	0
5311742	6564142	1252400	1	0.502032	0.502032	0	0
1074432	6619645	1206380	1	0.502032	0.502032	0	0
2974759	6619645	3106707	1	0.502032	0.502032	0	0
2979068	6619645	3111016	1	0.502032	0.502032	0	0
3069764	6619645	3201712	1	0.502032	0.502032	0	0
3734354	6619645	2885291	1	0.502032	0.502032	0	0
3767112	6619645	2852533	1	0.502032	0.502032	0	0
4396397	6619645	2223248	1	0.502032	0.502032	0	0
4592435	6619645	2027210	1	0.502032	0.502032	0	0
4682790	6619645	1936855	1	0.502032	0.502032	0	0
4685095	6619645	1934550	1	0.502032	0.502032	0	0
5571002	6619645	1048643	1	0.502032	0.502032	0	0
5882299	6619645	737346	1	0.502032	0.502032	0	0
3767112	6630612	2863500	1	0.502032	0.502032	0	0
3845319	6630612	2785293	1	0.502032	0.502032	0	0
4472625	6630612	2157987	1	0.502032	0.502032	0	0
5398874	6630612	1231738	1	0.502032	0.502032	0	0
5943739	6630612	686873	1	0.502032	0.502032	0	0
5946085	6630612	684527	1	0.502032	0.502032	0	0
6230995	6630612	399617	1	0.502032	0.502032	0	0
2445025	6716260	2480358	1	0.502032	0.502032	0	0
2788234	6716260	2823567	1	0.502032	0.502032	0	0
4118125	6716260	2598135	1	0.502032	0.502032	0	0
4118767	6716260	2597493	1	0.502032	0.502032	0	0
4122653	6716260	2593607	1	0.502032	0.502032	0	0
4454918	6716260	2261342	1	0.502032	0.502032	0	0
4592435	6716260	2123825	1	0.502032	0.502032	0	0
4682790	6716260	2033470	1	0.502032	0.502032	0	0
4685095	6716260	2031165	1	0.502032	0.502032	0	0
5340777	6716260	1375483	1	0.502032	0.502032	0	0
6263246	6716260	453014	1	0.502032	0.502032	0	0
6312988	6716260	403272	1	0.502032	0.502032	0	0
1858836	3734354	1875518	1	0.502032	0.502032	0	0
1858837	3734354	1875517	1	0.502032	0.502032	0	0
1858838	3734354	1875516	1	0.502032	0.502032	0	0
1858839	3734354	1875515	1	0.502032	0.502032	0	0
1858840	3734354	1875514	1	0.502032	0.502032	0	0
1858842	3734354	1875512	1	0.502032	0.502032	0	0
1858844	3734354	1875510	1	0.502032	0.502032	0	0
3845319	4218212	372893	0	0.502032	0.502032	0	0
3845319	4218949	373630	0	0.502032	0.502032	0	0
2974759	4399884	1425125	0	0.502032	0.502032	0	0
2979068	4399884	1420816	0	0.502032	0.502032	0	0
3845319	4454918	609599	1	0.502032	0.502032	0	0
87200	4472625	2366168	1	0.502032	0.502032	0	0
3069764	4619969	1550205	1	0.502032	0.502032	0	0
3845319	4619969	774650	1	0.502032	0.502032	0	0
4396397	4619969	223572	1	0.502032	0.502032	0	0
4399884	4619969	220085	1	0.502032	0.502032	0	0
2974759	4682790	1708031	0	0.502032	0.502032	0	0
2979068	4682790	1703722	0	0.502032	0.502032	0	0
2974759	4685095	1710336	0	0.502032	0.502032	0	0
2979068	4685095	1706027	0	0.502032	0.502032	0	0
4399884	5311742	911858	0	0.502032	0.502032	0	0
1858825	5496665	3113753	0	0.502032	0.502032	0	0
1858828	5496665	3113756	0	0.502032	0.502032	0	0
1858830	5496665	3113758	0	0.502032	0.502032	0	0
1858833	5496665	3113761	0	0.502032	0.502032	0	0
1858835	5496665	3113763	0	0.502032	0.502032	0	0
3845319	5496665	1651346	0	0.502032	0.502032	0	0
4118125	5496665	1378540	0	0.502032	0.502032	0	0
4118767	5496665	1377898	0	0.502032	0.502032	0	0
4122653	5496665	1374012	0	0.502032	0.502032	0	0
4396397	5496665	1100268	0	0.502032	0.502032	0	0
5340777	5496665	155888	0	0.502032	0.502032	0	0
2974759	5507510	2532751	0	0.502032	0.502032	0	0
2979068	5507510	2528442	0	0.502032	0.502032	0	0
3845319	5507510	1662191	0	0.502032	0.502032	0	0
4472625	5549205	1076580	0	0.502032	0.502032	0	0
4399884	5571002	1171118	1	0.502032	0.502032	0	0
4396397	5870297	1473900	0	0.502032	0.502032	0	0
4399884	5882299	1482415	0	0.502032	0.502032	0	0
4399884	5972553	1572669	1	0.502032	0.502032	0	0
4639906	5972553	1332647	0	0.502032	0.502032	0	0
2974759	6009374	3034615	0	0.502032	0.502032	0	0
2979068	6009374	3030306	0	0.502032	0.502032	0	0
3845319	6263246	2417927	1	0.502032	0.502032	0	0
4399884	6263246	1863362	0	0.502032	0.502032	0	0
3841002	6564142	2723140	0	0.502032	0.502032	0	0
4399884	6630612	2230728	0	0.502032	0.502032	0	0
4396397	6716260	2319863	1	0.502032	0.502032	0	0
72362	251625	179263	1	0.502032	0.502032	0	0
73177	251625	178448	1	0.502032	0.502032	0	0
87200	251625	164425	1	0.502032	0.502032	0	0
72362	476155	403793	1	0.502032	0.502032	0	0
73177	476155	402978	1	0.502032	0.502032	0	0
251625	476155	224530	1	0.502032	0.502032	0	0
87200	551063	463863	1	0.502032	0.502032	0	0
251625	551063	299438	1	0.502032	0.502032	0	0
476155	551063	74908	1	0.502032	0.502032	0	0
72362	749976	677614	0	0.502032	0.502032	0	0
73177	749976	676799	0	0.502032	0.502032	0	0
87200	749976	662776	1	0.502032	0.502032	0	0
251625	749976	498351	1	0.502032	0.502032	0	0
72362	809245	736883	0	0.502032	0.502032	0	0
73177	809245	736068	0	0.502032	0.502032	0	0
87200	809245	722045	1	0.502032	0.502032	0	0
476155	809245	333090	1	0.502032	0.502032	0	0
749976	809245	59269	0	0.502032	0.502032	0	0
72362	839053	766691	1	0.502032	0.502032	0	0
73177	839053	765876	1	0.502032	0.502032	0	0
251625	839053	587428	1	0.502032	0.502032	0	0
551063	839053	287990	1	0.502032	0.502032	0	0
749976	839053	89077	0	0.502032	0.502032	0	0
809245	839053	29808	1	0.502032	0.502032	0	0
72362	1074432	1002070	1	0.502032	0.502032	0	0
73177	1074432	1001255	1	0.502032	0.502032	0	0
87200	1074432	987232	1	0.502032	0.502032	0	0
251625	1074432	822807	1	0.502032	0.502032	0	0
476155	1074432	598277	1	0.502032	0.502032	0	0
551063	1074432	523369	1	0.502032	0.502032	0	0
749976	1074432	324456	1	0.502032	0.502032	0	0
809245	1074432	265187	1	0.502032	0.502032	0	0
839053	1074432	235379	1	0.502032	0.502032	0	0
251625	1858825	1607200	1	0.502032	0.502032	0	0
476155	1858825	1382670	0	0.502032	0.502032	0	0
551063	1858825	1307762	0	0.502032	0.502032	0	0
749976	1858825	1108849	1	0.502032	0.502032	0	0
809245	1858825	1049580	1	0.502032	0.502032	0	0
839053	1858825	1019772	0	0.502032	0.502032	0	0
1074432	1858825	784393	0	0.502032	0.502032	0	0
251625	1858828	1607203	1	0.502032	0.502032	0	0
476155	1858828	1382673	0	0.502032	0.502032	0	0
551063	1858828	1307765	0	0.502032	0.502032	0	0
749976	1858828	1108852	1	0.502032	0.502032	0	0
809245	1858828	1049583	1	0.502032	0.502032	0	0
839053	1858828	1019775	0	0.502032	0.502032	0	0
1074432	1858828	784396	0	0.502032	0.502032	0	0
251625	1858830	1607205	1	0.502032	0.502032	0	0
476155	1858830	1382675	0	0.502032	0.502032	0	0
551063	1858830	1307767	0	0.502032	0.502032	0	0
749976	1858830	1108854	1	0.502032	0.502032	0	0
809245	1858830	1049585	1	0.502032	0.502032	0	0
839053	1858830	1019777	0	0.502032	0.502032	0	0
1074432	1858830	784398	0	0.502032	0.502032	0	0
251625	1858833	1607208	1	0.502032	0.502032	0	0
476155	1858833	1382678	0	0.502032	0.502032	0	0
551063	1858833	1307770	0	0.502032	0.502032	0	0
749976	1858833	1108857	1	0.502032	0.502032	0	0
809245	1858833	1049588	1	0.502032	0.502032	0	0
839053	1858833	1019780	0	0.502032	0.502032	0	0
1074432	1858833	784401	0	0.502032	0.502032	0	0
251625	1858835	1607210	1	0.502032	0.502032	0	0
476155	1858835	1382680	0	0.502032	0.502032	0	0
551063	1858835	1307772	0	0.502032	0.502032	0	0
749976	1858835	1108859	1	0.502032	0.502032	0	0
809245	1858835	1049590	1	0.502032	0.502032	0	0
839053	1858835	1019782	0	0.502032	0.502032	0	0
1074432	1858835	784403	0	0.502032	0.502032	0	0
72362	1858836	1786474	1	0.502032	0.502032	0	0
73177	1858836	1785659	1	0.502032	0.502032	0	0
476155	1858836	1382681	0	0.502032	0.502032	0	0
551063	1858836	1307773	1	0.502032	0.502032	0	0
749976	1858836	1108860	1	0.502032	0.502032	0	0
809245	1858836	1049591	0	0.502032	0.502032	0	0
839053	1858836	1019783	0	0.502032	0.502032	0	0
1074432	1858836	784404	0	0.502032	0.502032	0	0
72362	1858837	1786475	1	0.502032	0.502032	0	0
73177	1858837	1785660	1	0.502032	0.502032	0	0
476155	1858837	1382682	0	0.502032	0.502032	0	0
551063	1858837	1307774	1	0.502032	0.502032	0	0
749976	1858837	1108861	1	0.502032	0.502032	0	0
809245	1858837	1049592	0	0.502032	0.502032	0	0
839053	1858837	1019784	0	0.502032	0.502032	0	0
1074432	1858837	784405	0	0.502032	0.502032	0	0
72362	1858838	1786476	1	0.502032	0.502032	0	0
73177	1858838	1785661	1	0.502032	0.502032	0	0
476155	1858838	1382683	0	0.502032	0.502032	0	0
551063	1858838	1307775	1	0.502032	0.502032	0	0
749976	1858838	1108862	1	0.502032	0.502032	0	0
809245	1858838	1049593	0	0.502032	0.502032	0	0
839053	1858838	1019785	0	0.502032	0.502032	0	0
1074432	1858838	784406	0	0.502032	0.502032	0	0
72362	1858839	1786477	1	0.502032	0.502032	0	0
73177	1858839	1785662	1	0.502032	0.502032	0	0
476155	1858839	1382684	0	0.502032	0.502032	0	0
551063	1858839	1307776	1	0.502032	0.502032	0	0
749976	1858839	1108863	1	0.502032	0.502032	0	0
809245	1858839	1049594	0	0.502032	0.502032	0	0
839053	1858839	1019786	0	0.502032	0.502032	0	0
1074432	1858839	784407	0	0.502032	0.502032	0	0
72362	1858840	1786478	1	0.502032	0.502032	0	0
73177	1858840	1785663	1	0.502032	0.502032	0	0
476155	1858840	1382685	0	0.502032	0.502032	0	0
551063	1858840	1307777	1	0.502032	0.502032	0	0
749976	1858840	1108864	1	0.502032	0.502032	0	0
809245	1858840	1049595	0	0.502032	0.502032	0	0
839053	1858840	1019787	0	0.502032	0.502032	0	0
1074432	1858840	784408	0	0.502032	0.502032	0	0
72362	1858842	1786480	1	0.502032	0.502032	0	0
73177	1858842	1785665	1	0.502032	0.502032	0	0
476155	1858842	1382687	0	0.502032	0.502032	0	0
551063	1858842	1307779	1	0.502032	0.502032	0	0
749976	1858842	1108866	1	0.502032	0.502032	0	0
809245	1858842	1049597	0	0.502032	0.502032	0	0
839053	1858842	1019789	0	0.502032	0.502032	0	0
1074432	1858842	784410	0	0.502032	0.502032	0	0
72362	1858844	1786482	1	0.502032	0.502032	0	0
73177	1858844	1785667	1	0.502032	0.502032	0	0
476155	1858844	1382689	0	0.502032	0.502032	0	0
551063	1858844	1307781	1	0.502032	0.502032	0	0
749976	1858844	1108868	1	0.502032	0.502032	0	0
809245	1858844	1049599	0	0.502032	0.502032	0	0
839053	1858844	1019791	0	0.502032	0.502032	0	0
1074432	1858844	784412	0	0.502032	0.502032	0	0
87200	2081263	1994063	1	0.502032	0.502032	0	0
251625	2081263	1829638	1	0.502032	0.502032	0	0
476155	2081263	1605108	1	0.502032	0.502032	0	0
749976	2081263	1331287	0	0.502032	0.502032	0	0
809245	2081263	1272018	0	0.502032	0.502032	0	0
839053	2081263	1242210	1	0.502032	0.502032	0	0
1074432	2081263	1006831	1	0.502032	0.502032	0	0
1858825	2081263	222438	0	0.502032	0.502032	0	0
1858828	2081263	222435	0	0.502032	0.502032	0	0
1858830	2081263	222433	0	0.502032	0.502032	0	0
1858833	2081263	222430	0	0.502032	0.502032	0	0
1858835	2081263	222428	0	0.502032	0.502032	0	0
1858836	2081263	222427	1	0.502032	0.502032	0	0
1858837	2081263	222426	1	0.502032	0.502032	0	0
1858838	2081263	222425	1	0.502032	0.502032	0	0
1858839	2081263	222424	1	0.502032	0.502032	0	0
1858840	2081263	222423	1	0.502032	0.502032	0	0
1858842	2081263	222421	1	0.502032	0.502032	0	0
1858844	2081263	222419	1	0.502032	0.502032	0	0
87200	2098249	2011049	1	0.502032	0.502032	0	0
251625	2098249	1846624	1	0.502032	0.502032	0	0
476155	2098249	1622094	1	0.502032	0.502032	0	0
749976	2098249	1348273	0	0.502032	0.502032	0	0
809245	2098249	1289004	0	0.502032	0.502032	0	0
839053	2098249	1259196	1	0.502032	0.502032	0	0
1074432	2098249	1023817	1	0.502032	0.502032	0	0
1858825	2098249	239424	0	0.502032	0.502032	0	0
1858828	2098249	239421	0	0.502032	0.502032	0	0
1858830	2098249	239419	0	0.502032	0.502032	0	0
1858833	2098249	239416	0	0.502032	0.502032	0	0
1858835	2098249	239414	0	0.502032	0.502032	0	0
1858836	2098249	239413	1	0.502032	0.502032	0	0
1858837	2098249	239412	1	0.502032	0.502032	0	0
1858838	2098249	239411	1	0.502032	0.502032	0	0
1858839	2098249	239410	1	0.502032	0.502032	0	0
1858840	2098249	239409	1	0.502032	0.502032	0	0
1858842	2098249	239407	1	0.502032	0.502032	0	0
1858844	2098249	239405	1	0.502032	0.502032	0	0
251625	2128445	1876820	1	0.502032	0.502032	0	0
551063	2128445	1577382	0	0.502032	0.502032	0	0
749976	2128445	1378469	0	0.502032	0.502032	0	0
809245	2128445	1319200	1	0.502032	0.502032	0	0
839053	2128445	1289392	0	0.502032	0.502032	0	0
1858825	2128445	269620	0	0.502032	0.502032	0	0
1858828	2128445	269617	0	0.502032	0.502032	0	0
1858830	2128445	269615	0	0.502032	0.502032	0	0
1858833	2128445	269612	0	0.502032	0.502032	0	0
1858835	2128445	269610	0	0.502032	0.502032	0	0
1858836	2128445	269609	0	0.502032	0.502032	0	0
1858837	2128445	269608	0	0.502032	0.502032	0	0
1858838	2128445	269607	0	0.502032	0.502032	0	0
1858839	2128445	269606	0	0.502032	0.502032	0	0
1858840	2128445	269605	0	0.502032	0.502032	0	0
1858842	2128445	269603	0	0.502032	0.502032	0	0
1858844	2128445	269601	0	0.502032	0.502032	0	0
2081263	2128445	47182	0	0.502032	0.502032	0	0
2098249	2128445	30196	0	0.502032	0.502032	0	0
251625	2445025	2193400	1	0.502032	0.502032	0	0
476155	2445025	1968870	0	0.502032	0.502032	0	0
551063	2445025	1893962	0	0.502032	0.502032	0	0
749976	2445025	1695049	1	0.502032	0.502032	0	0
839053	2445025	1605972	0	0.502032	0.502032	0	0
1074432	2445025	1370593	1	0.502032	0.502032	0	0
1858825	2445025	586200	0	0.502032	0.502032	0	0
1858828	2445025	586197	0	0.502032	0.502032	0	0
1858830	2445025	586195	0	0.502032	0.502032	0	0
1858833	2445025	586192	0	0.502032	0.502032	0	0
1858835	2445025	586190	0	0.502032	0.502032	0	0
1858836	2445025	586189	0	0.502032	0.502032	0	0
1858837	2445025	586188	0	0.502032	0.502032	0	0
1858838	2445025	586187	0	0.502032	0.502032	0	0
1858839	2445025	586186	0	0.502032	0.502032	0	0
1858840	2445025	586185	0	0.502032	0.502032	0	0
1858842	2445025	586183	0	0.502032	0.502032	0	0
1858844	2445025	586181	0	0.502032	0.502032	0	0
2081263	2445025	363762	0	0.502032	0.502032	0	0
2098249	2445025	346776	0	0.502032	0.502032	0	0
2128445	2445025	316580	0	0.502032	0.502032	0	0
72362	2784343	2711981	1	0.502032	0.502032	0	0
73177	2784343	2711166	1	0.502032	0.502032	0	0
87200	2784343	2697143	1	0.502032	0.502032	0	0
251625	2784343	2532718	1	0.502032	0.502032	0	0
749976	2784343	2034367	0	0.502032	0.502032	0	0
809245	2784343	1975098	0	0.502032	0.502032	0	0
839053	2784343	1945290	0	0.502032	0.502032	0	0
1858825	2784343	925518	1	0.502032	0.502032	0	0
1858828	2784343	925515	1	0.502032	0.502032	0	0
1858830	2784343	925513	1	0.502032	0.502032	0	0
1858833	2784343	925510	1	0.502032	0.502032	0	0
1858835	2784343	925508	1	0.502032	0.502032	0	0
1858836	2784343	925507	1	0.502032	0.502032	0	0
1858837	2784343	925506	1	0.502032	0.502032	0	0
1858838	2784343	925505	1	0.502032	0.502032	0	0
1858839	2784343	925504	1	0.502032	0.502032	0	0
1858840	2784343	925503	1	0.502032	0.502032	0	0
1858842	2784343	925501	1	0.502032	0.502032	0	0
1858844	2784343	925499	1	0.502032	0.502032	0	0
2081263	2784343	703080	0	0.502032	0.502032	0	0
2098249	2784343	686094	0	0.502032	0.502032	0	0
2128445	2784343	655898	0	0.502032	0.502032	0	0
2445025	2784343	339318	1	0.502032	0.502032	0	0
251625	2788234	2536609	1	0.502032	0.502032	0	0
749976	2788234	2038258	0	0.502032	0.502032	0	0
839053	2788234	1949181	0	0.502032	0.502032	0	0
1074432	2788234	1713802	0	0.502032	0.502032	0	0
1858825	2788234	929409	0	0.502032	0.502032	0	0
1858828	2788234	929406	0	0.502032	0.502032	0	0
1858830	2788234	929404	0	0.502032	0.502032	0	0
1858833	2788234	929401	0	0.502032	0.502032	0	0
1858835	2788234	929399	0	0.502032	0.502032	0	0
2081263	2788234	706971	0	0.502032	0.502032	0	0
2098249	2788234	689985	0	0.502032	0.502032	0	0
2445025	2788234	343209	0	0.502032	0.502032	0	0
72362	2974759	2902397	0	0.502032	0.502032	0	0
73177	2974759	2901582	0	0.502032	0.502032	0	0
251625	2974759	2723134	1	0.502032	0.502032	0	0
476155	2974759	2498604	0	0.502032	0.502032	0	0
749976	2974759	2224783	0	0.502032	0.502032	0	0
839053	2974759	2135706	0	0.502032	0.502032	0	0
1074432	2974759	1900327	1	0.502032	0.502032	0	0
1858825	2974759	1115934	0	0.502032	0.502032	0	0
1858828	2974759	1115931	0	0.502032	0.502032	0	0
1858830	2974759	1115929	0	0.502032	0.502032	0	0
1858833	2974759	1115926	0	0.502032	0.502032	0	0
1858835	2974759	1115924	0	0.502032	0.502032	0	0
1858836	2974759	1115923	0	0.502032	0.502032	0	0
1858837	2974759	1115922	0	0.502032	0.502032	0	0
1858838	2974759	1115921	0	0.502032	0.502032	0	0
1858839	2974759	1115920	0	0.502032	0.502032	0	0
1858840	2974759	1115919	0	0.502032	0.502032	0	0
1858842	2974759	1115917	0	0.502032	0.502032	0	0
1858844	2974759	1115915	0	0.502032	0.502032	0	0
2081263	2974759	893496	0	0.502032	0.502032	0	0
2098249	2974759	876510	0	0.502032	0.502032	0	0
2128445	2974759	846314	0	0.502032	0.502032	0	0
2445025	2974759	529734	0	0.502032	0.502032	0	0
2784343	2974759	190416	0	0.502032	0.502032	0	0
2788234	2974759	186525	0	0.502032	0.502032	0	0
72362	2979068	2906706	0	0.502032	0.502032	0	0
73177	2979068	2905891	0	0.502032	0.502032	0	0
251625	2979068	2727443	1	0.502032	0.502032	0	0
476155	2979068	2502913	0	0.502032	0.502032	0	0
749976	2979068	2229092	0	0.502032	0.502032	0	0
839053	2979068	2140015	0	0.502032	0.502032	0	0
1074432	2979068	1904636	1	0.502032	0.502032	0	0
1858825	2979068	1120243	0	0.502032	0.502032	0	0
1858828	2979068	1120240	0	0.502032	0.502032	0	0
1858830	2979068	1120238	0	0.502032	0.502032	0	0
1858833	2979068	1120235	0	0.502032	0.502032	0	0
1858835	2979068	1120233	0	0.502032	0.502032	0	0
1858836	2979068	1120232	0	0.502032	0.502032	0	0
1858837	2979068	1120231	0	0.502032	0.502032	0	0
1858838	2979068	1120230	0	0.502032	0.502032	0	0
1858839	2979068	1120229	0	0.502032	0.502032	0	0
1858840	2979068	1120228	0	0.502032	0.502032	0	0
1858842	2979068	1120226	0	0.502032	0.502032	0	0
1858844	2979068	1120224	0	0.502032	0.502032	0	0
2081263	2979068	897805	0	0.502032	0.502032	0	0
2098249	2979068	880819	0	0.502032	0.502032	0	0
2128445	2979068	850623	0	0.502032	0.502032	0	0
2445025	2979068	534043	0	0.502032	0.502032	0	0
2784343	2979068	194725	0	0.502032	0.502032	0	0
2788234	2979068	190834	0	0.502032	0.502032	0	0
87200	3052218	2965018	1	0.502032	0.502032	0	0
251625	3052218	2800593	1	0.502032	0.502032	0	0
749976	3052218	2302242	0	0.502032	0.502032	0	0
809245	3052218	2242973	0	0.502032	0.502032	0	0
839053	3052218	2213165	0	0.502032	0.502032	0	0
1074432	3052218	1977786	1	0.502032	0.502032	0	0
1858825	3052218	1193393	0	0.502032	0.502032	0	0
1858828	3052218	1193390	0	0.502032	0.502032	0	0
1858830	3052218	1193388	0	0.502032	0.502032	0	0
1858833	3052218	1193385	0	0.502032	0.502032	0	0
1858835	3052218	1193383	0	0.502032	0.502032	0	0
1858836	3052218	1193382	1	0.502032	0.502032	0	0
1858837	3052218	1193381	1	0.502032	0.502032	0	0
1858838	3052218	1193380	1	0.502032	0.502032	0	0
1858839	3052218	1193379	1	0.502032	0.502032	0	0
1858840	3052218	1193378	1	0.502032	0.502032	0	0
1858842	3052218	1193376	1	0.502032	0.502032	0	0
1858844	3052218	1193374	1	0.502032	0.502032	0	0
2081263	3052218	970955	0	0.502032	0.502032	0	0
2098249	3052218	953969	0	0.502032	0.502032	0	0
2128445	3052218	923773	0	0.502032	0.502032	0	0
2445025	3052218	607193	0	0.502032	0.502032	0	0
2784343	3052218	267875	0	0.502032	0.502032	0	0
2788234	3052218	263984	0	0.502032	0.502032	0	0
2974759	3052218	77459	0	0.502032	0.502032	0	0
2979068	3052218	73150	0	0.502032	0.502032	0	0
251625	3069764	2818139	1	0.502032	0.502032	0	0
749976	3069764	2319788	0	0.502032	0.502032	0	0
809245	3069764	2260519	0	0.502032	0.502032	0	0
839053	3069764	2230711	0	0.502032	0.502032	0	0
1074432	3069764	1995332	0	0.502032	0.502032	0	0
1858825	3069764	1210939	0	0.502032	0.502032	0	0
1858828	3069764	1210936	0	0.502032	0.502032	0	0
1858830	3069764	1210934	0	0.502032	0.502032	0	0
1858833	3069764	1210931	0	0.502032	0.502032	0	0
1858835	3069764	1210929	0	0.502032	0.502032	0	0
1858836	3069764	1210928	0	0.502032	0.502032	0	0
1858837	3069764	1210927	0	0.502032	0.502032	0	0
1858838	3069764	1210926	0	0.502032	0.502032	0	0
1858839	3069764	1210925	0	0.502032	0.502032	0	0
1858840	3069764	1210924	0	0.502032	0.502032	0	0
1858842	3069764	1210922	0	0.502032	0.502032	0	0
1858844	3069764	1210920	0	0.502032	0.502032	0	0
2081263	3069764	988501	0	0.502032	0.502032	0	0
2098249	3069764	971515	0	0.502032	0.502032	0	0
2128445	3069764	941319	0	0.502032	0.502032	0	0
2445025	3069764	624739	0	0.502032	0.502032	0	0
2784343	3069764	285421	0	0.502032	0.502032	0	0
2974759	3069764	95005	0	0.502032	0.502032	0	0
2979068	3069764	90696	0	0.502032	0.502032	0	0
87200	3734354	3104439	1	0.502032	0.502032	0	0
251625	3734354	3268864	1	0.502032	0.502032	0	0
476155	3734354	3258199	0	0.502032	0.502032	0	0
551063	3734354	3183291	0	0.502032	0.502032	0	0
749976	3734354	2984378	1	0.502032	0.502032	0	0
809245	3734354	2925109	1	0.502032	0.502032	0	0
839053	3734354	2895301	1	0.502032	0.502032	0	0
1074432	3734354	2659922	1	0.502032	0.502032	0	0
1858825	3734354	1875529	0	0.502032	0.502032	0	0
1858828	3734354	1875526	0	0.502032	0.502032	0	0
1858830	3734354	1875524	0	0.502032	0.502032	0	0
1858833	3734354	1875521	0	0.502032	0.502032	0	0
1858835	3734354	1875519	0	0.502032	0.502032	0	0
2081263	3734354	1653091	0	0.502032	0.502032	0	0
2098249	3734354	1636105	0	0.502032	0.502032	0	0
2128445	3734354	1605909	0	0.502032	0.502032	0	0
2445025	3734354	1289329	0	0.502032	0.502032	0	0
2784343	3734354	950011	1	0.502032	0.502032	0	0
2788234	3734354	946120	0	0.502032	0.502032	0	0
2974759	3734354	759595	1	0.502032	0.502032	0	0
2979068	3734354	755286	1	0.502032	0.502032	0	0
72362	3767112	3056843	0	0.502032	0.502032	0	0
73177	3767112	3057658	0	0.502032	0.502032	0	0
87200	3767112	3071681	1	0.502032	0.502032	0	0
251625	3767112	3236106	1	0.502032	0.502032	0	0
476155	3767112	3290957	0	0.502032	0.502032	0	0
749976	3767112	3017136	0	0.502032	0.502032	0	0
809245	3767112	2957867	0	0.502032	0.502032	0	0
839053	3767112	2928059	1	0.502032	0.502032	0	0
1074432	3767112	2692680	0	0.502032	0.502032	0	0
1858825	3767112	1908287	1	0.502032	0.502032	0	0
1858828	3767112	1908284	1	0.502032	0.502032	0	0
1858830	3767112	1908282	1	0.502032	0.502032	0	0
1858833	3767112	1908279	1	0.502032	0.502032	0	0
1858835	3767112	1908277	1	0.502032	0.502032	0	0
1858836	3767112	1908276	1	0.502032	0.502032	0	0
1858837	3767112	1908275	1	0.502032	0.502032	0	0
1858838	3767112	1908274	1	0.502032	0.502032	0	0
1858839	3767112	1908273	1	0.502032	0.502032	0	0
1858840	3767112	1908272	1	0.502032	0.502032	0	0
1858842	3767112	1908270	1	0.502032	0.502032	0	0
1858844	3767112	1908268	1	0.502032	0.502032	0	0
2081263	3767112	1685849	0	0.502032	0.502032	0	0
2098249	3767112	1668863	0	0.502032	0.502032	0	0
2445025	3767112	1322087	1	0.502032	0.502032	0	0
2974759	3767112	792353	0	0.502032	0.502032	0	0
2979068	3767112	788044	0	0.502032	0.502032	0	0
3069764	3767112	697348	0	0.502032	0.502032	0	0
839053	3841002	3001949	0	0.502032	0.502032	0	0
1074432	3841002	2766570	1	0.502032	0.502032	0	0
1858825	3841002	1982177	0	0.502032	0.502032	0	0
1858828	3841002	1982174	0	0.502032	0.502032	0	0
1858830	3841002	1982172	0	0.502032	0.502032	0	0
1858833	3841002	1982169	0	0.502032	0.502032	0	0
1858835	3841002	1982167	0	0.502032	0.502032	0	0
1858836	3841002	1982166	0	0.502032	0.502032	0	0
1858837	3841002	1982165	0	0.502032	0.502032	0	0
1858838	3841002	1982164	0	0.502032	0.502032	0	0
1858839	3841002	1982163	0	0.502032	0.502032	0	0
1858840	3841002	1982162	0	0.502032	0.502032	0	0
1858842	3841002	1982160	0	0.502032	0.502032	0	0
1858844	3841002	1982158	0	0.502032	0.502032	0	0
2081263	3841002	1759739	0	0.502032	0.502032	0	0
2098249	3841002	1742753	0	0.502032	0.502032	0	0
2128445	3841002	1712557	0	0.502032	0.502032	0	0
2445025	3841002	1395977	0	0.502032	0.502032	0	0
2784343	3841002	1056659	0	0.502032	0.502032	0	0
2788234	3841002	1052768	0	0.502032	0.502032	0	0
2974759	3841002	866243	0	0.502032	0.502032	0	0
2979068	3841002	861934	0	0.502032	0.502032	0	0
3069764	3841002	771238	0	0.502032	0.502032	0	0
3767112	3841002	73890	0	0.502032	0.502032	0	0
251625	3845319	3157899	1	0.502032	0.502032	0	0
476155	3845319	3369164	0	0.502032	0.502032	0	0
551063	3845319	3294256	0	0.502032	0.502032	0	0
809245	3845319	3036074	1	0.502032	0.502032	0	0
839053	3845319	3006266	0	0.502032	0.502032	0	0
1074432	3845319	2770887	1	0.502032	0.502032	0	0
1858825	3845319	1986494	0	0.502032	0.502032	0	0
1858828	3845319	1986491	0	0.502032	0.502032	0	0
1858830	3845319	1986489	0	0.502032	0.502032	0	0
1858833	3845319	1986486	0	0.502032	0.502032	0	0
1858835	3845319	1986484	0	0.502032	0.502032	0	0
2081263	3845319	1764056	0	0.502032	0.502032	0	0
2098249	3845319	1747070	0	0.502032	0.502032	0	0
2128445	3845319	1716874	0	0.502032	0.502032	0	0
2445025	3845319	1400294	0	0.502032	0.502032	0	0
2784343	3845319	1060976	1	0.502032	0.502032	0	0
2788234	3845319	1057085	0	0.502032	0.502032	0	0
2974759	3845319	870560	0	0.502032	0.502032	0	0
2979068	3845319	866251	0	0.502032	0.502032	0	0
3069764	3845319	775555	0	0.502032	0.502032	0	0
3734354	3845319	110965	0	0.502032	0.502032	0	0
3767112	3845319	78207	0	0.502032	0.502032	0	0
72362	3971466	2852489	0	0.502032	0.502032	0	0
73177	3971466	2853304	0	0.502032	0.502032	0	0
476155	3971466	3256282	0	0.502032	0.502032	0	0
551063	3971466	3331190	1	0.502032	0.502032	0	0
749976	3971466	3221490	1	0.502032	0.502032	0	0
809245	3971466	3162221	0	0.502032	0.502032	0	0
839053	3971466	3132413	0	0.502032	0.502032	0	0
1074432	3971466	2897034	0	0.502032	0.502032	0	0
1858825	3971466	2112641	0	0.502032	0.502032	0	0
1858828	3971466	2112638	0	0.502032	0.502032	0	0
1858830	3971466	2112636	0	0.502032	0.502032	0	0
1858833	3971466	2112633	0	0.502032	0.502032	0	0
1858835	3971466	2112631	0	0.502032	0.502032	0	0
2081263	3971466	1890203	1	0.502032	0.502032	0	0
2098249	3971466	1873217	1	0.502032	0.502032	0	0
2128445	3971466	1843021	0	0.502032	0.502032	0	0
2784343	3971466	1187123	1	0.502032	0.502032	0	0
2974759	3971466	996707	0	0.502032	0.502032	0	0
2979068	3971466	992398	0	0.502032	0.502032	0	0
3052218	3971466	919248	1	0.502032	0.502032	0	0
3069764	3971466	901702	0	0.502032	0.502032	0	0
3767112	3971466	204354	0	0.502032	0.502032	0	0
3841002	3971466	130464	0	0.502032	0.502032	0	0
3845319	3971466	126147	0	0.502032	0.502032	0	0
72362	4052560	2771395	0	0.502032	0.502032	0	0
73177	4052560	2772210	0	0.502032	0.502032	0	0
87200	4052560	2786233	1	0.502032	0.502032	0	0
251625	4052560	2950658	1	0.502032	0.502032	0	0
476155	4052560	3175188	0	0.502032	0.502032	0	0
749976	4052560	3302584	0	0.502032	0.502032	0	0
809245	4052560	3243315	0	0.502032	0.502032	0	0
839053	4052560	3213507	1	0.502032	0.502032	0	0
1074432	4052560	2978128	0	0.502032	0.502032	0	0
1858825	4052560	2193735	1	0.502032	0.502032	0	0
1858828	4052560	2193732	1	0.502032	0.502032	0	0
1858830	4052560	2193730	1	0.502032	0.502032	0	0
1858833	4052560	2193727	1	0.502032	0.502032	0	0
1858835	4052560	2193725	1	0.502032	0.502032	0	0
1858836	4052560	2193724	0	0.502032	0.502032	0	0
1858837	4052560	2193723	0	0.502032	0.502032	0	0
1858838	4052560	2193722	0	0.502032	0.502032	0	0
1858839	4052560	2193721	0	0.502032	0.502032	0	0
1858840	4052560	2193720	0	0.502032	0.502032	0	0
1858842	4052560	2193718	0	0.502032	0.502032	0	0
1858844	4052560	2193716	0	0.502032	0.502032	0	0
2081263	4052560	1971297	0	0.502032	0.502032	0	0
2098249	4052560	1954311	0	0.502032	0.502032	0	0
2128445	4052560	1924115	1	0.502032	0.502032	0	0
2445025	4052560	1607535	1	0.502032	0.502032	0	0
2974759	4052560	1077801	0	0.502032	0.502032	0	0
2979068	4052560	1073492	0	0.502032	0.502032	0	0
3069764	4052560	982796	0	0.502032	0.502032	0	0
3841002	4052560	211558	0	0.502032	0.502032	0	0
3845319	4052560	207241	0	0.502032	0.502032	0	0
3971466	4052560	81094	0	0.502032	0.502032	0	0
87200	4118125	2720668	1	0.502032	0.502032	0	0
251625	4118125	2885093	1	0.502032	0.502032	0	0
476155	4118125	3109623	0	0.502032	0.502032	0	0
749976	4118125	3368149	0	0.502032	0.502032	0	0
809245	4118125	3308880	0	0.502032	0.502032	0	0
839053	4118125	3279072	1	0.502032	0.502032	0	0
1074432	4118125	3043693	0	0.502032	0.502032	0	0
1858825	4118125	2259300	0	0.502032	0.502032	0	0
1858828	4118125	2259297	0	0.502032	0.502032	0	0
1858830	4118125	2259295	0	0.502032	0.502032	0	0
1858833	4118125	2259292	0	0.502032	0.502032	0	0
1858835	4118125	2259290	0	0.502032	0.502032	0	0
1858836	4118125	2259289	1	0.502032	0.502032	0	0
1858837	4118125	2259288	1	0.502032	0.502032	0	0
1858838	4118125	2259287	1	0.502032	0.502032	0	0
1858839	4118125	2259286	1	0.502032	0.502032	0	0
1858840	4118125	2259285	1	0.502032	0.502032	0	0
1858842	4118125	2259283	1	0.502032	0.502032	0	0
1858844	4118125	2259281	1	0.502032	0.502032	0	0
2081263	4118125	2036862	0	0.502032	0.502032	0	0
2098249	4118125	2019876	0	0.502032	0.502032	0	0
2445025	4118125	1673100	0	0.502032	0.502032	0	0
2788234	4118125	1329891	0	0.502032	0.502032	0	0
2974759	4118125	1143366	0	0.502032	0.502032	0	0
2979068	4118125	1139057	0	0.502032	0.502032	0	0
3069764	4118125	1048361	0	0.502032	0.502032	0	0
3841002	4118125	277123	0	0.502032	0.502032	0	0
3845319	4118125	272806	0	0.502032	0.502032	0	0
3971466	4118125	146659	0	0.502032	0.502032	0	0
87200	4118767	2720026	1	0.502032	0.502032	0	0
251625	4118767	2884451	1	0.502032	0.502032	0	0
476155	4118767	3108981	0	0.502032	0.502032	0	0
749976	4118767	3368791	0	0.502032	0.502032	0	0
809245	4118767	3309522	0	0.502032	0.502032	0	0
839053	4118767	3279714	1	0.502032	0.502032	0	0
1074432	4118767	3044335	0	0.502032	0.502032	0	0
1858825	4118767	2259942	0	0.502032	0.502032	0	0
1858828	4118767	2259939	0	0.502032	0.502032	0	0
1858830	4118767	2259937	0	0.502032	0.502032	0	0
1858833	4118767	2259934	0	0.502032	0.502032	0	0
1858835	4118767	2259932	0	0.502032	0.502032	0	0
1858836	4118767	2259931	1	0.502032	0.502032	0	0
1858837	4118767	2259930	1	0.502032	0.502032	0	0
1858838	4118767	2259929	1	0.502032	0.502032	0	0
1858839	4118767	2259928	1	0.502032	0.502032	0	0
1858840	4118767	2259927	1	0.502032	0.502032	0	0
1858842	4118767	2259925	1	0.502032	0.502032	0	0
1858844	4118767	2259923	1	0.502032	0.502032	0	0
2081263	4118767	2037504	0	0.502032	0.502032	0	0
2098249	4118767	2020518	0	0.502032	0.502032	0	0
2445025	4118767	1673742	0	0.502032	0.502032	0	0
2788234	4118767	1330533	0	0.502032	0.502032	0	0
2974759	4118767	1144008	0	0.502032	0.502032	0	0
2979068	4118767	1139699	0	0.502032	0.502032	0	0
3069764	4118767	1049003	0	0.502032	0.502032	0	0
3841002	4118767	277765	0	0.502032	0.502032	0	0
3845319	4118767	273448	0	0.502032	0.502032	0	0
3971466	4118767	147301	0	0.502032	0.502032	0	0
87200	4122653	2716140	1	0.502032	0.502032	0	0
251625	4122653	2880565	1	0.502032	0.502032	0	0
476155	4122653	3105095	0	0.502032	0.502032	0	0
749976	4122653	3372677	0	0.502032	0.502032	0	0
809245	4122653	3313408	0	0.502032	0.502032	0	0
839053	4122653	3283600	1	0.502032	0.502032	0	0
1074432	4122653	3048221	0	0.502032	0.502032	0	0
1858825	4122653	2263828	0	0.502032	0.502032	0	0
1858828	4122653	2263825	0	0.502032	0.502032	0	0
1858830	4122653	2263823	0	0.502032	0.502032	0	0
1858833	4122653	2263820	0	0.502032	0.502032	0	0
1858835	4122653	2263818	0	0.502032	0.502032	0	0
1858836	4122653	2263817	1	0.502032	0.502032	0	0
1858837	4122653	2263816	1	0.502032	0.502032	0	0
1858838	4122653	2263815	1	0.502032	0.502032	0	0
1858839	4122653	2263814	1	0.502032	0.502032	0	0
1858840	4122653	2263813	1	0.502032	0.502032	0	0
1858842	4122653	2263811	1	0.502032	0.502032	0	0
1858844	4122653	2263809	1	0.502032	0.502032	0	0
2081263	4122653	2041390	0	0.502032	0.502032	0	0
2098249	4122653	2024404	0	0.502032	0.502032	0	0
2445025	4122653	1677628	0	0.502032	0.502032	0	0
2788234	4122653	1334419	0	0.502032	0.502032	0	0
2974759	4122653	1147894	0	0.502032	0.502032	0	0
2979068	4122653	1143585	0	0.502032	0.502032	0	0
3069764	4122653	1052889	0	0.502032	0.502032	0	0
3841002	4122653	281651	0	0.502032	0.502032	0	0
3845319	4122653	277334	0	0.502032	0.502032	0	0
3971466	4122653	151187	0	0.502032	0.502032	0	0
72362	4218212	2605743	1	0.502032	0.502032	0	0
73177	4218212	2606558	1	0.502032	0.502032	0	0
251625	4218212	2785006	1	0.502032	0.502032	0	0
476155	4218212	3009536	0	0.502032	0.502032	0	0
551063	4218212	3084444	1	0.502032	0.502032	0	0
749976	4218212	3283357	1	0.502032	0.502032	0	0
809245	4218212	3342626	1	0.502032	0.502032	0	0
839053	4218212	3372434	0	0.502032	0.502032	0	0
1074432	4218212	3143780	0	0.502032	0.502032	0	0
1858836	4218212	2359376	0	0.502032	0.502032	0	0
1858837	4218212	2359375	0	0.502032	0.502032	0	0
1858838	4218212	2359374	0	0.502032	0.502032	0	0
1858839	4218212	2359373	0	0.502032	0.502032	0	0
1858840	4218212	2359372	0	0.502032	0.502032	0	0
1858842	4218212	2359370	0	0.502032	0.502032	0	0
1858844	4218212	2359368	0	0.502032	0.502032	0	0
2081263	4218212	2136949	1	0.502032	0.502032	0	0
2098249	4218212	2119963	1	0.502032	0.502032	0	0
2128445	4218212	2089767	0	0.502032	0.502032	0	0
2445025	4218212	1773187	0	0.502032	0.502032	0	0
2974759	4218212	1243453	0	0.502032	0.502032	0	0
2979068	4218212	1239144	0	0.502032	0.502032	0	0
3052218	4218212	1165994	1	0.502032	0.502032	0	0
3069764	4218212	1148448	0	0.502032	0.502032	0	0
3734354	4218212	483858	1	0.502032	0.502032	0	0
3767112	4218212	451100	0	0.502032	0.502032	0	0
3841002	4218212	377210	0	0.502032	0.502032	0	0
4118125	4218212	100087	0	0.502032	0.502032	0	0
4118767	4218212	99445	0	0.502032	0.502032	0	0
4122653	4218212	95559	0	0.502032	0.502032	0	0
72362	4218949	2605006	1	0.502032	0.502032	0	0
73177	4218949	2605821	1	0.502032	0.502032	0	0
251625	4218949	2784269	1	0.502032	0.502032	0	0
476155	4218949	3008799	0	0.502032	0.502032	0	0
551063	4218949	3083707	1	0.502032	0.502032	0	0
749976	4218949	3282620	1	0.502032	0.502032	0	0
809245	4218949	3341889	1	0.502032	0.502032	0	0
839053	4218949	3371697	0	0.502032	0.502032	0	0
1074432	4218949	3144517	0	0.502032	0.502032	0	0
1858836	4218949	2360113	0	0.502032	0.502032	0	0
1858837	4218949	2360112	0	0.502032	0.502032	0	0
1858838	4218949	2360111	0	0.502032	0.502032	0	0
1858839	4218949	2360110	0	0.502032	0.502032	0	0
1858840	4218949	2360109	0	0.502032	0.502032	0	0
1858842	4218949	2360107	0	0.502032	0.502032	0	0
1858844	4218949	2360105	0	0.502032	0.502032	0	0
2081263	4218949	2137686	1	0.502032	0.502032	0	0
2098249	4218949	2120700	1	0.502032	0.502032	0	0
2128445	4218949	2090504	0	0.502032	0.502032	0	0
2445025	4218949	1773924	0	0.502032	0.502032	0	0
2974759	4218949	1244190	0	0.502032	0.502032	0	0
2979068	4218949	1239881	0	0.502032	0.502032	0	0
3052218	4218949	1166731	1	0.502032	0.502032	0	0
3069764	4218949	1149185	0	0.502032	0.502032	0	0
3734354	4218949	484595	1	0.502032	0.502032	0	0
3767112	4218949	451837	0	0.502032	0.502032	0	0
3841002	4218949	377947	0	0.502032	0.502032	0	0
4118125	4218949	100824	0	0.502032	0.502032	0	0
4118767	4218949	100182	0	0.502032	0.502032	0	0
4122653	4218949	96296	0	0.502032	0.502032	0	0
72362	4396397	2427558	0	0.502032	0.502032	0	0
73177	4396397	2428373	0	0.502032	0.502032	0	0
87200	4396397	2442396	1	0.502032	0.502032	0	0
251625	4396397	2606821	1	0.502032	0.502032	0	0
749976	4396397	3105172	0	0.502032	0.502032	0	0
809245	4396397	3164441	0	0.502032	0.502032	0	0
839053	4396397	3194249	0	0.502032	0.502032	0	0
1074432	4396397	3321965	1	0.502032	0.502032	0	0
1858825	4396397	2537572	1	0.502032	0.502032	0	0
1858828	4396397	2537569	1	0.502032	0.502032	0	0
1858830	4396397	2537567	1	0.502032	0.502032	0	0
1858833	4396397	2537564	1	0.502032	0.502032	0	0
1858835	4396397	2537562	1	0.502032	0.502032	0	0
1858836	4396397	2537561	1	0.502032	0.502032	0	0
1858837	4396397	2537560	1	0.502032	0.502032	0	0
1858838	4396397	2537559	1	0.502032	0.502032	0	0
1858839	4396397	2537558	1	0.502032	0.502032	0	0
1858840	4396397	2537557	1	0.502032	0.502032	0	0
1858842	4396397	2537555	1	0.502032	0.502032	0	0
1858844	4396397	2537553	1	0.502032	0.502032	0	0
2081263	4396397	2315134	0	0.502032	0.502032	0	0
2098249	4396397	2298148	0	0.502032	0.502032	0	0
2128445	4396397	2267952	0	0.502032	0.502032	0	0
2445025	4396397	1951372	1	0.502032	0.502032	0	0
2784343	4396397	1612054	0	0.502032	0.502032	0	0
2974759	4396397	1421638	0	0.502032	0.502032	0	0
2979068	4396397	1417329	0	0.502032	0.502032	0	0
3052218	4396397	1344179	0	0.502032	0.502032	0	0
3069764	4396397	1326633	0	0.502032	0.502032	0	0
3734354	4396397	662043	1	0.502032	0.502032	0	0
3841002	4396397	555395	0	0.502032	0.502032	0	0
3845319	4396397	551078	1	0.502032	0.502032	0	0
3971466	4396397	424931	0	0.502032	0.502032	0	0
4052560	4396397	343837	0	0.502032	0.502032	0	0
4118125	4396397	278272	0	0.502032	0.502032	0	0
4118767	4396397	277630	0	0.502032	0.502032	0	0
4122653	4396397	273744	0	0.502032	0.502032	0	0
4218212	4396397	178185	0	0.502032	0.502032	0	0
4218949	4396397	177448	0	0.502032	0.502032	0	0
72362	4399884	2424071	0	0.502032	0.502032	0	0
73177	4399884	2424886	0	0.502032	0.502032	0	0
87200	4399884	2438909	1	0.502032	0.502032	0	0
251625	4399884	2603334	1	0.502032	0.502032	0	0
476155	4399884	2827864	1	0.502032	0.502032	0	0
749976	4399884	3101685	0	0.502032	0.502032	0	0
809245	4399884	3160954	0	0.502032	0.502032	0	0
839053	4399884	3190762	1	0.502032	0.502032	0	0
1074432	4399884	3325452	1	0.502032	0.502032	0	0
1858825	4399884	2541059	1	0.502032	0.502032	0	0
1858828	4399884	2541056	1	0.502032	0.502032	0	0
1858830	4399884	2541054	1	0.502032	0.502032	0	0
1858833	4399884	2541051	1	0.502032	0.502032	0	0
1858835	4399884	2541049	1	0.502032	0.502032	0	0
1858836	4399884	2541048	1	0.502032	0.502032	0	0
1858837	4399884	2541047	1	0.502032	0.502032	0	0
1858838	4399884	2541046	1	0.502032	0.502032	0	0
1858839	4399884	2541045	1	0.502032	0.502032	0	0
1858840	4399884	2541044	1	0.502032	0.502032	0	0
1858842	4399884	2541042	1	0.502032	0.502032	0	0
1858844	4399884	2541040	1	0.502032	0.502032	0	0
2081263	4399884	2318621	0	0.502032	0.502032	0	0
2098249	4399884	2301635	0	0.502032	0.502032	0	0
2128445	4399884	2271439	1	0.502032	0.502032	0	0
2445025	4399884	1954859	1	0.502032	0.502032	0	0
3052218	4399884	1347666	0	0.502032	0.502032	0	0
3069764	4399884	1330120	0	0.502032	0.502032	0	0
3734354	4399884	665530	1	0.502032	0.502032	0	0
3767112	4399884	632772	0	0.502032	0.502032	0	0
3841002	4399884	558882	0	0.502032	0.502032	0	0
3845319	4399884	554565	1	0.502032	0.502032	0	0
3971466	4399884	428418	0	0.502032	0.502032	0	0
4052560	4399884	347324	0	0.502032	0.502032	0	0
4118125	4399884	281759	0	0.502032	0.502032	0	0
4118767	4399884	281117	0	0.502032	0.502032	0	0
4122653	4399884	277231	0	0.502032	0.502032	0	0
4218212	4399884	181672	0	0.502032	0.502032	0	0
4218949	4399884	180935	0	0.502032	0.502032	0	0
87200	4454918	2383875	1	0.502032	0.502032	0	0
251625	4454918	2548300	1	0.502032	0.502032	0	0
476155	4454918	2772830	1	0.502032	0.502032	0	0
749976	4454918	3046651	0	0.502032	0.502032	0	0
809245	4454918	3105920	0	0.502032	0.502032	0	0
839053	4454918	3135728	1	0.502032	0.502032	0	0
1074432	4454918	3371107	0	0.502032	0.502032	0	0
1858825	4454918	2596093	0	0.502032	0.502032	0	0
1858828	4454918	2596090	0	0.502032	0.502032	0	0
1858830	4454918	2596088	0	0.502032	0.502032	0	0
1858833	4454918	2596085	0	0.502032	0.502032	0	0
1858835	4454918	2596083	0	0.502032	0.502032	0	0
1858836	4454918	2596082	1	0.502032	0.502032	0	0
1858837	4454918	2596081	1	0.502032	0.502032	0	0
1858838	4454918	2596080	1	0.502032	0.502032	0	0
1858839	4454918	2596079	1	0.502032	0.502032	0	0
1858840	4454918	2596078	1	0.502032	0.502032	0	0
1858842	4454918	2596076	1	0.502032	0.502032	0	0
1858844	4454918	2596074	1	0.502032	0.502032	0	0
2081263	4454918	2373655	0	0.502032	0.502032	0	0
2098249	4454918	2356669	0	0.502032	0.502032	0	0
2128445	4454918	2326473	0	0.502032	0.502032	0	0
2445025	4454918	2009893	0	0.502032	0.502032	0	0
2784343	4454918	1670575	0	0.502032	0.502032	0	0
2788234	4454918	1666684	0	0.502032	0.502032	0	0
2974759	4454918	1480159	0	0.502032	0.502032	0	0
2979068	4454918	1475850	0	0.502032	0.502032	0	0
3052218	4454918	1402700	0	0.502032	0.502032	0	0
3069764	4454918	1385154	0	0.502032	0.502032	0	0
3767112	4454918	687806	0	0.502032	0.502032	0	0
3841002	4454918	613916	0	0.502032	0.502032	0	0
4052560	4454918	402358	0	0.502032	0.502032	0	0
4118125	4454918	336793	0	0.502032	0.502032	0	0
4118767	4454918	336151	0	0.502032	0.502032	0	0
4122653	4454918	332265	0	0.502032	0.502032	0	0
4218212	4454918	236706	0	0.502032	0.502032	0	0
4218949	4454918	235969	0	0.502032	0.502032	0	0
4396397	4454918	58521	0	0.502032	0.502032	0	0
251625	4472625	2530593	1	0.502032	0.502032	0	0
749976	4472625	3028944	0	0.502032	0.502032	0	0
809245	4472625	3088213	0	0.502032	0.502032	0	0
839053	4472625	3118021	0	0.502032	0.502032	0	0
1074432	4472625	3353400	0	0.502032	0.502032	0	0
1858825	4472625	2613800	0	0.502032	0.502032	0	0
1858828	4472625	2613797	0	0.502032	0.502032	0	0
1858830	4472625	2613795	0	0.502032	0.502032	0	0
1858833	4472625	2613792	0	0.502032	0.502032	0	0
1858835	4472625	2613790	0	0.502032	0.502032	0	0
1858836	4472625	2613789	1	0.502032	0.502032	0	0
1858837	4472625	2613788	1	0.502032	0.502032	0	0
1858838	4472625	2613787	1	0.502032	0.502032	0	0
1858839	4472625	2613786	1	0.502032	0.502032	0	0
1858840	4472625	2613785	1	0.502032	0.502032	0	0
1858842	4472625	2613783	1	0.502032	0.502032	0	0
1858844	4472625	2613781	1	0.502032	0.502032	0	0
2081263	4472625	2391362	0	0.502032	0.502032	0	0
2098249	4472625	2374376	0	0.502032	0.502032	0	0
2128445	4472625	2344180	0	0.502032	0.502032	0	0
2784343	4472625	1688282	0	0.502032	0.502032	0	0
2974759	4472625	1497866	0	0.502032	0.502032	0	0
2979068	4472625	1493557	0	0.502032	0.502032	0	0
3069764	4472625	1402861	0	0.502032	0.502032	0	0
3841002	4472625	631623	0	0.502032	0.502032	0	0
3845319	4472625	627306	0	0.502032	0.502032	0	0
4052560	4472625	420065	0	0.502032	0.502032	0	0
4118125	4472625	354500	0	0.502032	0.502032	0	0
4118767	4472625	353858	0	0.502032	0.502032	0	0
4122653	4472625	349972	0	0.502032	0.502032	0	0
4218212	4472625	254413	0	0.502032	0.502032	0	0
4218949	4472625	253676	0	0.502032	0.502032	0	0
4396397	4472625	76228	0	0.502032	0.502032	0	0
4399884	4472625	72741	0	0.502032	0.502032	0	0
87200	4592435	2246358	0	0.502032	0.502032	0	0
251625	4592435	2410783	1	0.502032	0.502032	0	0
476155	4592435	2635313	0	0.502032	0.502032	0	0
1074432	4592435	3233590	0	0.502032	0.502032	0	0
1858825	4592435	2733610	0	0.502032	0.502032	0	0
1858828	4592435	2733607	0	0.502032	0.502032	0	0
1858830	4592435	2733605	0	0.502032	0.502032	0	0
1858833	4592435	2733602	0	0.502032	0.502032	0	0
1858835	4592435	2733600	0	0.502032	0.502032	0	0
1858836	4592435	2733599	1	0.502032	0.502032	0	0
1858837	4592435	2733598	1	0.502032	0.502032	0	0
1858838	4592435	2733597	1	0.502032	0.502032	0	0
1858839	4592435	2733596	1	0.502032	0.502032	0	0
1858840	4592435	2733595	1	0.502032	0.502032	0	0
1858842	4592435	2733593	1	0.502032	0.502032	0	0
1858844	4592435	2733591	1	0.502032	0.502032	0	0
2081263	4592435	2511172	0	0.502032	0.502032	0	0
2098249	4592435	2494186	0	0.502032	0.502032	0	0
2784343	4592435	1808092	0	0.502032	0.502032	0	0
2788234	4592435	1804201	0	0.502032	0.502032	0	0
2974759	4592435	1617676	0	0.502032	0.502032	0	0
2979068	4592435	1613367	0	0.502032	0.502032	0	0
3069764	4592435	1522671	0	0.502032	0.502032	0	0
3767112	4592435	825323	0	0.502032	0.502032	0	0
3841002	4592435	751433	0	0.502032	0.502032	0	0
4052560	4592435	539875	0	0.502032	0.502032	0	0
4118125	4592435	474310	0	0.502032	0.502032	0	0
4118767	4592435	473668	0	0.502032	0.502032	0	0
4122653	4592435	469782	0	0.502032	0.502032	0	0
4218212	4592435	374223	0	0.502032	0.502032	0	0
4218949	4592435	373486	0	0.502032	0.502032	0	0
4399884	4592435	192551	0	0.502032	0.502032	0	0
4472625	4592435	119810	0	0.502032	0.502032	0	0
87200	4619969	2218824	1	0.502032	0.502032	0	0
251625	4619969	2383249	1	0.502032	0.502032	0	0
476155	4619969	2607779	1	0.502032	0.502032	0	0
749976	4619969	2881600	0	0.502032	0.502032	0	0
809245	4619969	2940869	0	0.502032	0.502032	0	0
839053	4619969	2970677	1	0.502032	0.502032	0	0
1074432	4619969	3206056	0	0.502032	0.502032	0	0
1858825	4619969	2761144	0	0.502032	0.502032	0	0
1858828	4619969	2761141	0	0.502032	0.502032	0	0
1858830	4619969	2761139	0	0.502032	0.502032	0	0
1858833	4619969	2761136	0	0.502032	0.502032	0	0
1858835	4619969	2761134	0	0.502032	0.502032	0	0
1858836	4619969	2761133	1	0.502032	0.502032	0	0
1858837	4619969	2761132	1	0.502032	0.502032	0	0
1858838	4619969	2761131	1	0.502032	0.502032	0	0
1858839	4619969	2761130	1	0.502032	0.502032	0	0
1858840	4619969	2761129	1	0.502032	0.502032	0	0
1858842	4619969	2761127	1	0.502032	0.502032	0	0
1858844	4619969	2761125	1	0.502032	0.502032	0	0
2081263	4619969	2538706	0	0.502032	0.502032	0	0
2098249	4619969	2521720	0	0.502032	0.502032	0	0
2128445	4619969	2491524	0	0.502032	0.502032	0	0
2445025	4619969	2174944	0	0.502032	0.502032	0	0
2784343	4619969	1835626	0	0.502032	0.502032	0	0
2974759	4619969	1645210	0	0.502032	0.502032	0	0
2979068	4619969	1640901	0	0.502032	0.502032	0	0
3052218	4619969	1567751	0	0.502032	0.502032	0	0
3841002	4619969	778967	0	0.502032	0.502032	0	0
3971466	4619969	648503	0	0.502032	0.502032	0	0
4052560	4619969	567409	0	0.502032	0.502032	0	0
4118125	4619969	501844	0	0.502032	0.502032	0	0
4118767	4619969	501202	0	0.502032	0.502032	0	0
4122653	4619969	497316	0	0.502032	0.502032	0	0
4454918	4619969	165051	0	0.502032	0.502032	0	0
4472625	4619969	147344	0	0.502032	0.502032	0	0
4592435	4619969	27534	0	0.502032	0.502032	0	0
72362	4639906	2184049	0	0.502032	0.502032	0	0
73177	4639906	2184864	0	0.502032	0.502032	0	0
251625	4639906	2363312	0	0.502032	0.502032	0	0
476155	4639906	2587842	0	0.502032	0.502032	0	0
551063	4639906	2662750	1	0.502032	0.502032	0	0
749976	4639906	2861663	1	0.502032	0.502032	0	0
809245	4639906	2920932	0	0.502032	0.502032	0	0
839053	4639906	2950740	0	0.502032	0.502032	0	0
1074432	4639906	3186119	1	0.502032	0.502032	0	0
2081263	4639906	2558643	1	0.502032	0.502032	0	0
2098249	4639906	2541657	1	0.502032	0.502032	0	0
2128445	4639906	2511461	0	0.502032	0.502032	0	0
2784343	4639906	1855563	0	0.502032	0.502032	0	0
3052218	4639906	1587688	1	0.502032	0.502032	0	0
3069764	4639906	1570142	0	0.502032	0.502032	0	0
3841002	4639906	798904	0	0.502032	0.502032	0	0
3845319	4639906	794587	0	0.502032	0.502032	0	0
4052560	4639906	587346	0	0.502032	0.502032	0	0
4118125	4639906	521781	0	0.502032	0.502032	0	0
4118767	4639906	521139	0	0.502032	0.502032	0	0
4122653	4639906	517253	0	0.502032	0.502032	0	0
4399884	4639906	240022	0	0.502032	0.502032	0	0
4472625	4639906	167281	0	0.502032	0.502032	0	0
4592435	4639906	47471	0	0.502032	0.502032	0	0
87200	4653271	2185522	1	0.502032	0.502032	0	0
251625	4653271	2349947	1	0.502032	0.502032	0	0
476155	4653271	2574477	0	0.502032	0.502032	0	0
749976	4653271	2848298	0	0.502032	0.502032	0	0
839053	4653271	2937375	1	0.502032	0.502032	0	0
1074432	4653271	3172754	0	0.502032	0.502032	0	0
1858825	4653271	2794446	0	0.502032	0.502032	0	0
1858828	4653271	2794443	0	0.502032	0.502032	0	0
1858830	4653271	2794441	0	0.502032	0.502032	0	0
1858833	4653271	2794438	0	0.502032	0.502032	0	0
1858835	4653271	2794436	0	0.502032	0.502032	0	0
1858836	4653271	2794435	1	0.502032	0.502032	0	0
1858837	4653271	2794434	1	0.502032	0.502032	0	0
1858838	4653271	2794433	1	0.502032	0.502032	0	0
1858839	4653271	2794432	1	0.502032	0.502032	0	0
1858840	4653271	2794431	1	0.502032	0.502032	0	0
1858842	4653271	2794429	1	0.502032	0.502032	0	0
1858844	4653271	2794427	1	0.502032	0.502032	0	0
2081263	4653271	2572008	0	0.502032	0.502032	0	0
2098249	4653271	2555022	0	0.502032	0.502032	0	0
2784343	4653271	1868928	0	0.502032	0.502032	0	0
2788234	4653271	1865037	0	0.502032	0.502032	0	0
2974759	4653271	1678512	0	0.502032	0.502032	0	0
2979068	4653271	1674203	0	0.502032	0.502032	0	0
3069764	4653271	1583507	0	0.502032	0.502032	0	0
3734354	4653271	918917	0	0.502032	0.502032	0	0
3841002	4653271	812269	0	0.502032	0.502032	0	0
3845319	4653271	807952	0	0.502032	0.502032	0	0
4052560	4653271	600711	0	0.502032	0.502032	0	0
4118125	4653271	535146	0	0.502032	0.502032	0	0
4118767	4653271	534504	0	0.502032	0.502032	0	0
4122653	4653271	530618	0	0.502032	0.502032	0	0
4218212	4653271	435059	0	0.502032	0.502032	0	0
4218949	4653271	434322	0	0.502032	0.502032	0	0
4399884	4653271	253387	0	0.502032	0.502032	0	0
4472625	4653271	180646	0	0.502032	0.502032	0	0
4592435	4653271	60836	0	0.502032	0.502032	0	0
4619969	4653271	33302	0	0.502032	0.502032	0	0
87200	4665979	2172814	1	0.502032	0.502032	0	0
251625	4665979	2337239	1	0.502032	0.502032	0	0
476155	4665979	2561769	0	0.502032	0.502032	0	0
749976	4665979	2835590	0	0.502032	0.502032	0	0
839053	4665979	2924667	1	0.502032	0.502032	0	0
1074432	4665979	3160046	0	0.502032	0.502032	0	0
1858825	4665979	2807154	0	0.502032	0.502032	0	0
1858828	4665979	2807151	0	0.502032	0.502032	0	0
1858830	4665979	2807149	0	0.502032	0.502032	0	0
1858833	4665979	2807146	0	0.502032	0.502032	0	0
1858835	4665979	2807144	0	0.502032	0.502032	0	0
1858836	4665979	2807143	1	0.502032	0.502032	0	0
1858837	4665979	2807142	1	0.502032	0.502032	0	0
1858838	4665979	2807141	1	0.502032	0.502032	0	0
1858839	4665979	2807140	1	0.502032	0.502032	0	0
1858840	4665979	2807139	1	0.502032	0.502032	0	0
1858842	4665979	2807137	1	0.502032	0.502032	0	0
1858844	4665979	2807135	1	0.502032	0.502032	0	0
2081263	4665979	2584716	0	0.502032	0.502032	0	0
2098249	4665979	2567730	0	0.502032	0.502032	0	0
2784343	4665979	1881636	0	0.502032	0.502032	0	0
2788234	4665979	1877745	0	0.502032	0.502032	0	0
2974759	4665979	1691220	0	0.502032	0.502032	0	0
2979068	4665979	1686911	0	0.502032	0.502032	0	0
3069764	4665979	1596215	0	0.502032	0.502032	0	0
3734354	4665979	931625	0	0.502032	0.502032	0	0
3841002	4665979	824977	0	0.502032	0.502032	0	0
3845319	4665979	820660	0	0.502032	0.502032	0	0
4052560	4665979	613419	0	0.502032	0.502032	0	0
4118125	4665979	547854	0	0.502032	0.502032	0	0
4118767	4665979	547212	0	0.502032	0.502032	0	0
4122653	4665979	543326	0	0.502032	0.502032	0	0
4218212	4665979	447767	0	0.502032	0.502032	0	0
4218949	4665979	447030	0	0.502032	0.502032	0	0
4399884	4665979	266095	0	0.502032	0.502032	0	0
4472625	4665979	193354	0	0.502032	0.502032	0	0
4592435	4665979	73544	0	0.502032	0.502032	0	0
4619969	4665979	46010	0	0.502032	0.502032	0	0
4639906	4665979	26073	0	0.502032	0.502032	0	0
72362	4682790	2141165	1	0.502032	0.502032	0	0
73177	4682790	2141980	1	0.502032	0.502032	0	0
251625	4682790	2320428	1	0.502032	0.502032	0	0
476155	4682790	2544958	0	0.502032	0.502032	0	0
749976	4682790	2818779	0	0.502032	0.502032	0	0
809245	4682790	2878048	0	0.502032	0.502032	0	0
839053	4682790	2907856	0	0.502032	0.502032	0	0
1074432	4682790	3143235	0	0.502032	0.502032	0	0
1858825	4682790	2823965	0	0.502032	0.502032	0	0
1858828	4682790	2823962	0	0.502032	0.502032	0	0
1858830	4682790	2823960	0	0.502032	0.502032	0	0
1858833	4682790	2823957	0	0.502032	0.502032	0	0
1858835	4682790	2823955	0	0.502032	0.502032	0	0
2081263	4682790	2601527	0	0.502032	0.502032	0	0
2098249	4682790	2584541	0	0.502032	0.502032	0	0
2128445	4682790	2554345	0	0.502032	0.502032	0	0
2445025	4682790	2237765	0	0.502032	0.502032	0	0
2784343	4682790	1898447	0	0.502032	0.502032	0	0
3052218	4682790	1630572	0	0.502032	0.502032	0	0
3734354	4682790	948436	0	0.502032	0.502032	0	0
3767112	4682790	915678	0	0.502032	0.502032	0	0
3845319	4682790	837471	0	0.502032	0.502032	0	0
3971466	4682790	711324	0	0.502032	0.502032	0	0
4052560	4682790	630230	0	0.502032	0.502032	0	0
4118125	4682790	564665	0	0.502032	0.502032	0	0
4118767	4682790	564023	0	0.502032	0.502032	0	0
4122653	4682790	560137	0	0.502032	0.502032	0	0
4218212	4682790	464578	0	0.502032	0.502032	0	0
4218949	4682790	463841	0	0.502032	0.502032	0	0
4396397	4682790	286393	0	0.502032	0.502032	0	0
4399884	4682790	282906	0	0.502032	0.502032	0	0
4472625	4682790	210165	0	0.502032	0.502032	0	0
4592435	4682790	90355	0	0.502032	0.502032	0	0
4639906	4682790	42884	0	0.502032	0.502032	0	0
4653271	4682790	29519	0	0.502032	0.502032	0	0
72362	4685095	2138860	1	0.502032	0.502032	0	0
73177	4685095	2139675	1	0.502032	0.502032	0	0
251625	4685095	2318123	1	0.502032	0.502032	0	0
476155	4685095	2542653	0	0.502032	0.502032	0	0
749976	4685095	2816474	0	0.502032	0.502032	0	0
809245	4685095	2875743	0	0.502032	0.502032	0	0
839053	4685095	2905551	0	0.502032	0.502032	0	0
1074432	4685095	3140930	0	0.502032	0.502032	0	0
1858825	4685095	2826270	0	0.502032	0.502032	0	0
1858828	4685095	2826267	0	0.502032	0.502032	0	0
1858830	4685095	2826265	0	0.502032	0.502032	0	0
1858833	4685095	2826262	0	0.502032	0.502032	0	0
1858835	4685095	2826260	0	0.502032	0.502032	0	0
2081263	4685095	2603832	0	0.502032	0.502032	0	0
2098249	4685095	2586846	0	0.502032	0.502032	0	0
2128445	4685095	2556650	0	0.502032	0.502032	0	0
2445025	4685095	2240070	0	0.502032	0.502032	0	0
2784343	4685095	1900752	0	0.502032	0.502032	0	0
3052218	4685095	1632877	0	0.502032	0.502032	0	0
3734354	4685095	950741	0	0.502032	0.502032	0	0
3767112	4685095	917983	0	0.502032	0.502032	0	0
3845319	4685095	839776	0	0.502032	0.502032	0	0
3971466	4685095	713629	0	0.502032	0.502032	0	0
4052560	4685095	632535	0	0.502032	0.502032	0	0
4118125	4685095	566970	0	0.502032	0.502032	0	0
4118767	4685095	566328	0	0.502032	0.502032	0	0
4122653	4685095	562442	0	0.502032	0.502032	0	0
4218212	4685095	466883	0	0.502032	0.502032	0	0
4218949	4685095	466146	0	0.502032	0.502032	0	0
4396397	4685095	288698	0	0.502032	0.502032	0	0
4399884	4685095	285211	0	0.502032	0.502032	0	0
4472625	4685095	212470	0	0.502032	0.502032	0	0
4592435	4685095	92660	0	0.502032	0.502032	0	0
4639906	4685095	45189	0	0.502032	0.502032	0	0
4653271	4685095	31824	0	0.502032	0.502032	0	0
72362	5255745	1568210	1	0.502032	0.502032	0	0
73177	5255745	1569025	1	0.502032	0.502032	0	0
476155	5255745	1972003	0	0.502032	0.502032	0	0
551063	5255745	2046911	1	0.502032	0.502032	0	0
749976	5255745	2245824	1	0.502032	0.502032	0	0
839053	5255745	2334901	0	0.502032	0.502032	0	0
1074432	5255745	2570280	0	0.502032	0.502032	0	0
1858825	5255745	3354673	0	0.502032	0.502032	0	0
1858828	5255745	3354676	0	0.502032	0.502032	0	0
1858830	5255745	3354678	0	0.502032	0.502032	0	0
1858833	5255745	3354681	0	0.502032	0.502032	0	0
1858835	5255745	3354683	0	0.502032	0.502032	0	0
2081263	5255745	3174482	1	0.502032	0.502032	0	0
2098249	5255745	3157496	1	0.502032	0.502032	0	0
2445025	5255745	2810720	0	0.502032	0.502032	0	0
2784343	5255745	2471402	0	0.502032	0.502032	0	0
2974759	5255745	2280986	0	0.502032	0.502032	0	0
2979068	5255745	2276677	0	0.502032	0.502032	0	0
3052218	5255745	2203527	1	0.502032	0.502032	0	0
3069764	5255745	2185981	0	0.502032	0.502032	0	0
3841002	5255745	1414743	0	0.502032	0.502032	0	0
3845319	5255745	1410426	0	0.502032	0.502032	0	0
4052560	5255745	1203185	0	0.502032	0.502032	0	0
4118125	5255745	1137620	0	0.502032	0.502032	0	0
4118767	5255745	1136978	0	0.502032	0.502032	0	0
4122653	5255745	1133092	0	0.502032	0.502032	0	0
4218212	5255745	1037533	0	0.502032	0.502032	0	0
4218949	5255745	1036796	0	0.502032	0.502032	0	0
4396397	5255745	859348	0	0.502032	0.502032	0	0
4399884	5255745	855861	0	0.502032	0.502032	0	0
4472625	5255745	783120	0	0.502032	0.502032	0	0
4592435	5255745	663310	0	0.502032	0.502032	0	0
4619969	5255745	635776	0	0.502032	0.502032	0	0
4639906	5255745	615839	0	0.502032	0.502032	0	0
251625	5311742	1691476	1	0.502032	0.502032	0	0
476155	5311742	1916006	0	0.502032	0.502032	0	0
749976	5311742	2189827	0	0.502032	0.502032	0	0
809245	5311742	2249096	0	0.502032	0.502032	0	0
1074432	5311742	2514283	0	0.502032	0.502032	0	0
1858825	5311742	3298676	0	0.502032	0.502032	0	0
1858828	5311742	3298679	0	0.502032	0.502032	0	0
1858830	5311742	3298681	0	0.502032	0.502032	0	0
1858833	5311742	3298684	0	0.502032	0.502032	0	0
1858835	5311742	3298686	0	0.502032	0.502032	0	0
1858836	5311742	3298687	0	0.502032	0.502032	0	0
1858837	5311742	3298688	0	0.502032	0.502032	0	0
1858838	5311742	3298689	0	0.502032	0.502032	0	0
1858839	5311742	3298690	0	0.502032	0.502032	0	0
1858840	5311742	3298691	0	0.502032	0.502032	0	0
1858842	5311742	3298693	0	0.502032	0.502032	0	0
1858844	5311742	3298695	0	0.502032	0.502032	0	0
2081263	5311742	3230479	0	0.502032	0.502032	0	0
2098249	5311742	3213493	0	0.502032	0.502032	0	0
2445025	5311742	2866717	0	0.502032	0.502032	0	0
2784343	5311742	2527399	0	0.502032	0.502032	0	0
2974759	5311742	2336983	0	0.502032	0.502032	0	0
2979068	5311742	2332674	0	0.502032	0.502032	0	0
3069764	5311742	2241978	0	0.502032	0.502032	0	0
3767112	5311742	1544630	0	0.502032	0.502032	0	0
3841002	5311742	1470740	0	0.502032	0.502032	0	0
3845319	5311742	1466423	0	0.502032	0.502032	0	0
3971466	5311742	1340276	0	0.502032	0.502032	0	0
4052560	5311742	1259182	0	0.502032	0.502032	0	0
4118125	5311742	1193617	0	0.502032	0.502032	0	0
4118767	5311742	1192975	0	0.502032	0.502032	0	0
4122653	5311742	1189089	0	0.502032	0.502032	0	0
4218212	5311742	1093530	0	0.502032	0.502032	0	0
4218949	5311742	1092793	0	0.502032	0.502032	0	0
4396397	5311742	915345	0	0.502032	0.502032	0	0
4472625	5311742	839117	0	0.502032	0.502032	0	0
4592435	5311742	719307	0	0.502032	0.502032	0	0
4619969	5311742	691773	0	0.502032	0.502032	0	0
4639906	5311742	671836	0	0.502032	0.502032	0	0
4653271	5311742	658471	0	0.502032	0.502032	0	0
4665979	5311742	645763	0	0.502032	0.502032	0	0
5255745	5311742	55997	0	0.502032	0.502032	0	0
72362	5340777	1483178	0	0.502032	0.502032	0	0
73177	5340777	1483993	0	0.502032	0.502032	0	0
87200	5340777	1498016	1	0.502032	0.502032	0	0
251625	5340777	1662441	1	0.502032	0.502032	0	0
749976	5340777	2160792	0	0.502032	0.502032	0	0
839053	5340777	2249869	0	0.502032	0.502032	0	0
1074432	5340777	2485248	1	0.502032	0.502032	0	0
1858825	5340777	3269641	0	0.502032	0.502032	0	0
1858828	5340777	3269644	0	0.502032	0.502032	0	0
1858830	5340777	3269646	0	0.502032	0.502032	0	0
1858833	5340777	3269649	0	0.502032	0.502032	0	0
1858835	5340777	3269651	0	0.502032	0.502032	0	0
2081263	5340777	3259514	0	0.502032	0.502032	0	0
2098249	5340777	3242528	0	0.502032	0.502032	0	0
2128445	5340777	3212332	0	0.502032	0.502032	0	0
2445025	5340777	2895752	0	0.502032	0.502032	0	0
2784343	5340777	2556434	0	0.502032	0.502032	0	0
2788234	5340777	2552543	0	0.502032	0.502032	0	0
3069764	5340777	2271013	0	0.502032	0.502032	0	0
3767112	5340777	1573665	0	0.502032	0.502032	0	0
3845319	5340777	1495458	0	0.502032	0.502032	0	0
4052560	5340777	1288217	0	0.502032	0.502032	0	0
4118125	5340777	1222652	0	0.502032	0.502032	0	0
4118767	5340777	1222010	0	0.502032	0.502032	0	0
4122653	5340777	1218124	0	0.502032	0.502032	0	0
4218212	5340777	1122565	0	0.502032	0.502032	0	0
4218949	5340777	1121828	0	0.502032	0.502032	0	0
4396397	5340777	944380	0	0.502032	0.502032	0	0
4399884	5340777	940893	0	0.502032	0.502032	0	0
4472625	5340777	868152	0	0.502032	0.502032	0	0
4619969	5340777	720808	0	0.502032	0.502032	0	0
5255745	5340777	85032	0	0.502032	0.502032	0	0
5311742	5340777	29035	0	0.502032	0.502032	0	0
251625	5398874	1604344	1	0.502032	0.502032	0	0
476155	5398874	1828874	0	0.502032	0.502032	0	0
551063	5398874	1903782	0	0.502032	0.502032	0	0
809245	5398874	2161964	1	0.502032	0.502032	0	0
839053	5398874	2191772	0	0.502032	0.502032	0	0
1074432	5398874	2427151	0	0.502032	0.502032	0	0
1858825	5398874	3211544	0	0.502032	0.502032	0	0
1858828	5398874	3211547	0	0.502032	0.502032	0	0
1858830	5398874	3211549	0	0.502032	0.502032	0	0
1858833	5398874	3211552	0	0.502032	0.502032	0	0
1858835	5398874	3211554	0	0.502032	0.502032	0	0
1858836	5398874	3211555	0	0.502032	0.502032	0	0
1858837	5398874	3211556	0	0.502032	0.502032	0	0
1858838	5398874	3211557	0	0.502032	0.502032	0	0
1858839	5398874	3211558	0	0.502032	0.502032	0	0
1858840	5398874	3211559	0	0.502032	0.502032	0	0
1858842	5398874	3211561	0	0.502032	0.502032	0	0
1858844	5398874	3211563	0	0.502032	0.502032	0	0
2128445	5398874	3270429	0	0.502032	0.502032	0	0
2445025	5398874	2953849	0	0.502032	0.502032	0	0
2788234	5398874	2610640	0	0.502032	0.502032	0	0
2974759	5398874	2424115	0	0.502032	0.502032	0	0
2979068	5398874	2419806	0	0.502032	0.502032	0	0
3052218	5398874	2346656	0	0.502032	0.502032	0	0
3069764	5398874	2329110	0	0.502032	0.502032	0	0
3767112	5398874	1631762	0	0.502032	0.502032	0	0
4052560	5398874	1346314	0	0.502032	0.502032	0	0
4118125	5398874	1280749	0	0.502032	0.502032	0	0
4118767	5398874	1280107	0	0.502032	0.502032	0	0
4122653	5398874	1276221	0	0.502032	0.502032	0	0
4218212	5398874	1180662	0	0.502032	0.502032	0	0
4218949	5398874	1179925	0	0.502032	0.502032	0	0
4399884	5398874	998990	1	0.502032	0.502032	0	0
4454918	5398874	943956	0	0.502032	0.502032	0	0
4472625	5398874	926249	0	0.502032	0.502032	0	0
4639906	5398874	758968	0	0.502032	0.502032	0	0
72362	5422267	1401688	0	0.502032	0.502032	0	0
73177	5422267	1402503	0	0.502032	0.502032	0	0
87200	5422267	1416526	0	0.502032	0.502032	0	0
251625	5422267	1580951	0	0.502032	0.502032	0	0
476155	5422267	1805481	0	0.502032	0.502032	0	0
551063	5422267	1880389	0	0.502032	0.502032	0	0
749976	5422267	2079302	1	0.502032	0.502032	0	0
809245	5422267	2138571	0	0.502032	0.502032	0	0
1074432	5422267	2403758	1	0.502032	0.502032	0	0
1858825	5422267	3188151	0	0.502032	0.502032	0	0
1858828	5422267	3188154	0	0.502032	0.502032	0	0
1858830	5422267	3188156	0	0.502032	0.502032	0	0
1858833	5422267	3188159	0	0.502032	0.502032	0	0
1858835	5422267	3188161	0	0.502032	0.502032	0	0
2081263	5422267	3341004	1	0.502032	0.502032	0	0
2098249	5422267	3324018	1	0.502032	0.502032	0	0
2128445	5422267	3293822	1	0.502032	0.502032	0	0
2784343	5422267	2637924	0	0.502032	0.502032	0	0
2788234	5422267	2634033	0	0.502032	0.502032	0	0
2974759	5422267	2447508	0	0.502032	0.502032	0	0
2979068	5422267	2443199	0	0.502032	0.502032	0	0
3069764	5422267	2352503	0	0.502032	0.502032	0	0
3767112	5422267	1655155	0	0.502032	0.502032	0	0
3841002	5422267	1581265	0	0.502032	0.502032	0	0
3845319	5422267	1576948	0	0.502032	0.502032	0	0
4118125	5422267	1304142	0	0.502032	0.502032	0	0
4118767	5422267	1303500	0	0.502032	0.502032	0	0
4122653	5422267	1299614	0	0.502032	0.502032	0	0
4399884	5422267	1022383	0	0.502032	0.502032	0	0
4592435	5422267	829832	0	0.502032	0.502032	0	0
4619969	5422267	802298	0	0.502032	0.502032	0	0
5255745	5422267	166522	0	0.502032	0.502032	0	0
5311742	5422267	110525	0	0.502032	0.502032	0	0
5340777	5422267	81490	0	0.502032	0.502032	0	0
5398874	5422267	23393	0	0.502032	0.502032	0	0
72362	5496665	1327290	0	0.502032	0.502032	0	0
73177	5496665	1328105	0	0.502032	0.502032	0	0
251625	5496665	1506553	1	0.502032	0.502032	0	0
476155	5496665	1731083	0	0.502032	0.502032	0	0
749976	5496665	2004904	0	0.502032	0.502032	0	0
809245	5496665	2064173	0	0.502032	0.502032	0	0
839053	5496665	2093981	0	0.502032	0.502032	0	0
1074432	5496665	2329360	1	0.502032	0.502032	0	0
2081263	5496665	3336191	0	0.502032	0.502032	0	0
2098249	5496665	3353177	0	0.502032	0.502032	0	0
2128445	5496665	3368220	0	0.502032	0.502032	0	0
2445025	5496665	3051640	0	0.502032	0.502032	0	0
2784343	5496665	2712322	0	0.502032	0.502032	0	0
2788234	5496665	2708431	0	0.502032	0.502032	0	0
2974759	5496665	2521906	0	0.502032	0.502032	0	0
2979068	5496665	2517597	0	0.502032	0.502032	0	0
3052218	5496665	2444447	0	0.502032	0.502032	0	0
3069764	5496665	2426901	0	0.502032	0.502032	0	0
3734354	5496665	1762311	1	0.502032	0.502032	0	0
3767112	5496665	1729553	0	0.502032	0.502032	0	0
3841002	5496665	1655663	0	0.502032	0.502032	0	0
3971466	5496665	1525199	0	0.502032	0.502032	0	0
4052560	5496665	1444105	0	0.502032	0.502032	0	0
4218212	5496665	1278453	0	0.502032	0.502032	0	0
4218949	5496665	1277716	0	0.502032	0.502032	0	0
4399884	5496665	1096781	0	0.502032	0.502032	0	0
4454918	5496665	1041747	0	0.502032	0.502032	0	0
4472625	5496665	1024040	0	0.502032	0.502032	0	0
4592435	5496665	904230	0	0.502032	0.502032	0	0
[truncated: 8,583 more rows]
